# Supplementary material for: Revised Model for the Type A Glycan Biosynthetic Pathway in Clostridioides difficile Strain 630Δerm Based on Quantitative Proteomics of cd0241–cd0244 Mutant Strains
Source: ACS Infect Dis. 2023 Nov 15;9(12):2665–74. doi: 10.1021/acsinfecdis.3c00485 (PMC10714395; doi:10.1021/acsinfecdis.3c00485)
Supplement: Supplementary file 2 — id3c00485_si_002.xlsx [file id3c00485_si_002.xlsx]

## Sheet: TMT16plex protein list
Protein FDR Confidence: Combined	Master	Accession	Description	Sum PEP Score	Coverage [%]	# Peptides	# PSMs	# Unique Peptides	# AAs	MW [kDa]	calc. pI	Score Mascot: Mascot	# Peptides (by Search Engine): Mascot	# Razor Peptides	Abundance Ratio: (2_cd0241 KO) / (1_WT)	Abundance Ratio: (3_cd0242 KO) / (1_WT)	Abundance Ratio: (4_cd0243 KO) / (1_WT)	Abundance Ratio: (5_cd0244 KO) / (1_WT)	Abundance Ratio: (6_cd0241 KO complemented) / (1_WT)	Abundance Ratio: (7_cd0242 KO complemented) / (1_WT)	Abundance Ratio: (8_cd0244 KO complemented) / (1_WT)	Abundance Ratio Adj. P-Value: (2_cd0241 KO) / (1_WT)	Abundance Ratio Adj. P-Value: (3_cd0242 KO) / (1_WT)	Abundance Ratio Adj. P-Value: (4_cd0243 KO) / (1_WT)	Abundance Ratio Adj. P-Value: (5_cd0244 KO) / (1_WT)	Abundance Ratio Adj. P-Value: (6_cd0241 KO complemented) / (1_WT)	Abundance Ratio Adj. P-Value: (7_cd0242 KO complemented) / (1_WT)	Abundance Ratio Adj. P-Value: (8_cd0244 KO complemented) / (1_WT)	Abundances (Grouped): 1_WT	Abundances (Grouped): 2_cd0241 KO	Abundances (Grouped): 3_cd0242 KO	Abundances (Grouped): 4_cd0243 KO	Abundances (Grouped): 5_cd0244 KO	Abundances (Grouped): 6_cd0241 KO complemented	Abundances (Grouped): 7_cd0242 KO complemented	Abundances (Grouped): 8_cd0244 KO complemented	Abundances (Grouped) CV [%]: 1_WT	Abundances (Grouped) CV [%]: 2_cd0241 KO	Abundances (Grouped) CV [%]: 3_cd0242 KO	Abundances (Grouped) CV [%]: 4_cd0243 KO	Abundances (Grouped) CV [%]: 5_cd0244 KO	Abundances (Grouped) CV [%]: 6_cd0241 KO complemented	Abundances (Grouped) CV [%]: 7_cd0242 KO complemented	Abundances (Grouped) CV [%]: 8_cd0244 KO complemented	# Protein Groups
High	Master Protein	Q189K5	Toxin A OS=Clostridioides difficile (strain 630) OX=272563 GN=tcdA PE=1 SV=1	1291.59	64	155	319	152	2710	308	5.73	5485	155	1	0.972	0.993	0.756	1.107	0.847	0.496	0.569	1	1	0.68362	1	1	0.187176	0.198613	3583.6	3484.2	3559.7	2710.2	3966	3035.4	1777.4	2039.9	4.96	5.74	4.68	26.77	8.44	8.24	0.94	4.32	1
High	Master Protein	Q183M8	Precursor of the S-layer proteins OS=Clostridioides difficile (strain 630) OX=272563 GN=slpA PE=1 SV=1	1207.35	87	88	2038	87	719	76.1	4.94	37461	88	1	1.021	1.032	0.673	1.018	0.896	1.106	1.09	1	1	0.00235807	1	0.677376	1	1	16957.9	17312.6	17503.2	11409.2	17255.3	15194.3	18752.7	18482.1	1.6	1.01	2.01	3.62	3.25	3.55	3.47	5.16	1
High	Master Protein	Q183B6	Pyruvate-ferredoxin oxidoreductase OS=Clostridioides difficile (strain 630) OX=272563 GN=pfo PE=3 SV=1	1196.05	78	90	933	90	1179	128.8	5.58	13411	90	0	0.91	0.922	0.769	0.998	0.83	0.974	0.857	1	1	0.203252	1	1	1	1	7784.6	7081.1	7181.2	5982.7	7767	6464.8	7583.9	6668.1	11.65	4.31	2.11	3.75	10.26	3.44	6.8	0.01	1
High	Master Protein	Q189V5	Formate acetyltransferase (Pyruvate formate-lyase) OS=Clostridioides difficile (strain 630) OX=272563 GN=plfB PE=4 SV=1	953.802	85	63	594	63	743	83.5	5.58	10060	63	0	1.073	1.076	1.2	0.847	0.95	0.916	1.258	1	1	0.253099	0.802769	1	1	0.284907	3773.8	4050.9	4061.3	4529.7	3196.8	3583.9	3455.7	4748.1	2.09	0.94	0.35	1.57	12.9	0.79	2.71	3.43	1
High	Master Protein	Q184F6	Aldehyde-alcohol dehydrogenase OS=Clostridioides difficile (strain 630) OX=272563 GN=adhE1 PE=3 SV=1	833.907	88	73	769	66	867	94.6	5.88	9481	73	2	0.76	0.774	0.789	0.774	0.75	0.923	0.947	0.163339	0.244758	0.131823	0.218071	0.149415	1	1	8475.7	6438.8	6558.6	6684	6561.1	6355.8	7824.4	8026.6	0.09	3.58	1.04	4.13	13.03	1.48	0.57	0.6	1
High	Master Protein	Q18CF3	DNA-directed RNA polymerase subunit beta' OS=Clostridioides difficile (strain 630) OX=272563 GN=rpoC PE=3 SV=1	780.785	78	98	215	98	1161	129.6	7.94	3930	98	0	0.952	0.931	0.839	0.957	0.936	1.044	0.978	1	1	0.036282	1	1	1	1	1745.1	1661.9	1624.5	1463.6	1670.5	1634	1821.9	1706.7	0.15	2.06	3.39	4.12	2	2.17	1.64	3.31	1
High	Master Protein	Q18CF4	Elongation factor G OS=Clostridioides difficile (strain 630) OX=272563 GN=fusA PE=3 SV=1	767.228	81	54	587	54	688	75.8	5	8600	54	0	1.027	1.044	1.224	1.004	1.218	1.147	1.095	1	1	0.308152	1	0.69277	1	1	2795	2870.3	2917.9	3420.4	2806	3404.3	3205.4	3061.1	7.54	2.33	0.39	2.56	12.52	1.24	5.69	3.04	1
High	Master Protein	Q182E8	Chaperone protein DnaK OS=Clostridioides difficile (strain 630) OX=272563 GN=dnaK PE=3 SV=1	762.638	90	66	500	66	615	66.4	4.84	8169	66	0	1.005	0.999	0.708	0.979	1.699	1.358	1.806	1	1	0.111416	1	0.0406135	0.502396	0.0288071	3679.1	3695.7	3674.7	2603.4	3602.5	6250.2	4996.1	6645.7	1.85	1.55	1.75	11.13	12.92	0.46	0.55	9.21	1
High	Master Protein	Q18CF1	DNA-directed RNA polymerase subunit beta OS=Clostridioides difficile (strain 630) OX=272563 GN=rpoB PE=3 SV=1	757.334	65	82	223	82	1238	139.2	4.87	4293	82	0	0.948	0.964	0.843	0.973	0.943	1.079	0.999	1	1	0.0329198	1	1	1	1	1718.5	1630	1657.4	1448.2	1672.2	1620.4	1854.8	1717.1	1.54	0.8	0.18	4.48	0.96	3.05	1.87	3.54	1
High	Master Protein	Q181R8	Putative aminotransferase OS=Clostridioides difficile (strain 630) OX=272563 GN=CD630_36640 PE=4 SV=1	640.345	87	38	530	37	398	44.8	5.19	8207	38	0	1.427	1.468	1.766	1.346	0.903	0.715	0.76	0.00151848	0.00169132	5.28035e-05	0.00324191	0.328678	0.00235046	0.00520079	2325.7	3318	3413.3	4107.7	3131	2099.5	1663.9	1767.8	3.86	1.89	3.43	3.1	0.86	0.37	0.81	0.19	1
High	Master Protein	Q182V2	Isoleucine--tRNA ligase OS=Clostridioides difficile (strain 630) OX=272563 GN=ileS PE=3 SV=1	626.253	68	75	207	75	1035	119.6	5.19	2720	75	0	0.956	0.914	0.774	0.97	0.881	1.032	0.962	1	1	0.128534	1	1	1	1	1934.6	1850.3	1768.3	1498.1	1877	1703.6	1997.1	1861.9	2.34	2.22	0.7	4.28	12.5	4.07	3.77	4.12	1
High	Master Protein	Q18CN0	Protein translocase subunit SecA 1 OS=Clostridioides difficile (strain 630) OX=272563 GN=secA1 PE=3 SV=1	614.863	70	79	180	77	891	101.5	6.06	2374	79	0	0.986	1.007	1.245	0.984	1.13	1.007	0.997	1	1	0.361175	1	1	1	1	2085.1	2055.8	2100.4	2596	2052.6	2355.9	2098.8	2079.6	4.98	1.26	1.89	4.83	16.59	4.39	0.61	1.12	1
High	Master Protein	Q18AR0	Acetyl-CoA acetyltransferase OS=Clostridioides difficile (strain 630) OX=272563 GN=thlA PE=1 SV=1	612.195	94	30	501	30	391	40.8	5.31	8411	30	0	1.081	1.076	0.937	1.155	0.863	0.831	0.785	1	1	1	0.997049	0.801779	0.666913	0.186251	4254.9	4600.4	4577.8	3985.2	4914.7	3672.4	3536.3	3339	5.41	3.48	1.85	3.26	6.84	4.67	6.23	2.95	1
High	Master Protein	Q183M5	Cell wall binding protein cwp2 OS=Clostridioides difficile (strain 630) OX=272563 GN=cwp2 PE=4 SV=1	600.918	82	63	226	63	623	66.4	6.54	3905	63	0	1.081	1.113	0.685	1.108	0.819	1.118	1.092	1	1	0.0707306	1	0.853667	1	1	3302.5	3570.8	3675.7	2262.7	3657.7	2703.3	3693.8	3606.5	3.57	0.57	7.21	0.97	12.67	8.19	2.67	5.67	1
High	Master Protein	Q18CE4	Elongation factor Tu OS=Clostridioides difficile (strain 630) OX=272563 GN=tuf1 PE=3 SV=1	587.653	91	39	773	39	397	44	5.05	14068	39	0	1.007	0.997	1.239	0.964	1.166	1.004	0.987	1	1	0.23319	1	1	1	1	3306.5	3328.2	3296.9	4096.7	3188.6	3854.1	3318.9	3262.8	1.37	1.23	2.82	3.74	14.32	3.43	2.77	1.11	1
High	Master Protein	Q18CT5	60 kDa chaperonin OS=Clostridioides difficile (strain 630) OX=272563 GN=groL PE=3 SV=1	580.264	89	45	550	45	542	57.7	4.82	11739	45	0	1.051	1.02	0.728	1.046	1.733	1.309	1.835	1	1	0.0837686	1	0.015826	0.419696	0.0126981	2247.4	2361	2292.5	1636.3	2351.3	3894.8	2942.2	4123.7	8.96	2.11	2.28	11.6	5.39	0.37	2	4.08	1
High	Master Protein	Q183A6	ABC-type transport system, oligopeptide-family solute-binding protein OS=Clostridioides difficile (strain 630) OX=272563 GN=appA PE=4 SV=1	565.555	79	44	305	44	519	58.1	5.44	5356	44	0	1.072	1.113	1.299	1.054	1.339	1.098	1.188	1	0.610639	0.00826782	1	0.00807987	0.850457	0.0998027	3071.6	3292.2	3417.5	3991.2	3237.6	4113	3374	3649.1	4.48	1.89	2.16	3.54	1.81	2.52	1.28	2.77	1
High	Master Protein	Q188I3	Isocaprenoyl-CoA:2-hydroxyisocaproate CoA-transferase OS=Clostridioides difficile (strain 630) OX=272563 GN=hadA PE=3 SV=1	561.017	85	40	630	40	399	44.2	5.3	7714	40	0	1.023	1.025	1.167	0.984	1.011	0.956	0.951	1	1	0.0213533	1	1	1	1	4271.3	4367.7	4379.6	4985.1	4201	4317.8	4083.9	4063.8	2.42	2.84	0.51	3.98	1.5	0.34	0.37	0.14	1
High	Master Protein	Q18CX7	Flagellin OS=Clostridioides difficile (strain 630) OX=272563 GN=fliC PE=3 SV=1	554.893	94	28	1100	28	290	30.8	8.32	10791	28	0	1.106	1.197	1.337	1.021	1.329	0.576	0.175	1	1	1	1	1	0.766114	0.00604449	3967.3	4387	4749.8	5302.4	4050.5	5271.7	2286.1	696.1	22.34	2.05	2.65	5.6	15.6	23.66	13.06	15.89	1
High	Master Protein	Q182K8	Leucine--tRNA ligase OS=Clostridioides difficile (strain 630) OX=272563 GN=leuS PE=3 SV=1	552.316	72	63	169	63	806	92.4	5.26	2069	63	0	0.945	0.886	0.86	0.935	0.894	1.035	0.9	1	0.827056	0.167119	1	0.792717	1	1	1440	1360.4	1275.1	1238	1346.9	1288	1490.2	1295.6	3.65	0.36	2.93	4.83	3.83	4.74	1.81	3.44	1
High	Master Protein	Q186H7	Putative oxidoreductase OS=Clostridioides difficile (strain 630) OX=272563 GN=CD630_16230 PE=3 SV=1	533.681	63	57	140	56	843	94.2	5.07	2512	57	0	1.485	1.414	1.496	1.519	1.006	1.198	0.972	0.156893	0.287071	0.0743556	0.1257	1	1	1	923.3	1371.5	1305.2	1380.9	1402	929.1	1106	897.6	14.3	2.48	1.07	0.98	1.62	1.24	11.27	8.04	1
High	Master Protein	Q18CA9	Class III stress response-related ATPase, AAA+ superfamily OS=Clostridioides difficile (strain 630) OX=272563 GN=clpC PE=1 SV=1	528.694	67	68	161	64	815	91.2	6.15	2542	68	0	1.013	0.964	0.964	0.9	1.002	1.095	1.524	1	1	1	1	1	1	0.0848837	1268.5	1285.3	1222.5	1222.7	1141.9	1270.5	1388.7	1933.7	1.76	0.94	3.42	1.02	16	6.28	0.22	4.13	1
High	Master Protein	Q18D10	Heat shock protein 90 (Heat shock protein HtpG)(High temperature protein G) OS=Clostridioides difficile (strain 630) OX=272563 GN=htpG PE=4 SV=1	518.359	66	60	193	60	645	74.9	4.98	2787	60	0	0.95	0.93	0.94	0.867	0.964	1.024	0.963	1	1	0.948895	0.274483	1	1	1	1715.5	1629.5	1596.3	1612.4	1488.2	1654.4	1756.6	1651.4	1.34	0.89	3.65	1.18	6.72	2.12	2.07	0.64	1
High	Master Protein	Q183M9	Protein translocase subunit SecA 2 OS=Clostridioides difficile (strain 630) OX=272563 GN=secA2 PE=3 SV=1	511.453	79	68	130	66	781	89.1	5.85	1959	68	0	1.068	1.071	1.266	1.008	1.234	1.095	1.034	1	1	0.0517984	1	0.15584	1	1	915.5	977.6	980.6	1159.3	922.7	1130	1002.8	946.3	0.35	1.77	2.83	0.66	7.71	4.84	1.58	4.06	1
High	Master Protein	Q187Y8	Chaperone protein ClpB OS=Clostridioides difficile (strain 630) OX=272563 GN=clpB PE=3 SV=1	504.269	71	74	139	69	864	97.6	5.47	1808	74	1	1.147	1.021	1.017	0.991	1.035	1.578	1.896	1	1	1	1	1	0.155672	0.0126981	726.3	833	741.8	738.6	719.7	751.4	1146.2	1377.2	8.6	2.4	0.07	6.85	8.94	8.45	5.67	0.96	1
High	Master Protein	Q18D80	DUF4132 domain-containing protein OS=Clostridioides difficile (strain 630) OX=272563 GN=CD630_03400 PE=4 SV=1	499.674	51	93	147	93	1685	195.2	7.47	1815	93	0	0.883	0.901	0.919	0.793	0.882	0.913	0.893	1	1	1	0.349976	1	1	1	786	694.3	708.5	722.6	623.6	693.1	717.9	702	8.85	2.44	1.76	0.78	9.35	3.82	4.96	1.98	1
High	Master Protein	Q18CS0	Glutamate dehydrogenase OS=Clostridioides difficile (strain 630) OX=272563 GN=gluD PE=3 SV=1	498.196	83	37	537	37	421	46	5.24	9808	37	0	1.334	1.328	1.197	1.275	0.929	0.859	1.082	0.112664	0.119554	0.22895	0.189945	1	0.941553	1	3990.4	5322.9	5297.7	4774.9	5087.9	3706.3	3426.4	4317.6	2.7	3.06	0.5	7.01	7.68	1.1	6.8	0.34	1
High	Master Protein	Q183J1	Phosphoenolpyruvate-protein phosphotransferase OS=Clostridioides difficile (strain 630) OX=272563 GN=ptsI PE=3 SV=1	498.04	76	43	192	41	570	63.1	4.91	2811	43	0	1.037	1.032	0.735	0.929	0.929	1.157	1.149	1	1	0.222996	1	1	1	1	1623.6	1683.3	1675.7	1192.7	1507.9	1508.6	1878.8	1864.9	4.25	1.69	1.36	11.31	17.73	2.13	3.04	3.26	1
High	Master Protein	Q18CD7	Proline--tRNA ligase 2 OS=Clostridioides difficile (strain 630) OX=272563 GN=proS2 PE=3 SV=1	494.355	87	49	287	49	481	55.1	5.41	2701	49	0	0.527	0.543	0.812	0.632	0.474	0.536	0.538	0.370492	0.4393	1	0.92569	0.202794	0.518592	0.356595	3866.9	2036.1	2100.6	3140.7	2444	1833.1	2074.1	2079.9	35.53	6.17	4.49	3.45	14.06	1.36	4.13	6.77	1
High	Master Protein	Q181T5	Enolase OS=Clostridioides difficile (strain 630) OX=272563 GN=eno PE=3 SV=1	493.404	90	29	446	28	430	46.1	4.67	9260	29	0	0.972	0.928	0.8	0.937	0.939	1.019	0.971	1	1	0.229866	1	1	1	1	2570.7	2499.5	2386.7	2055.9	2408.9	2414.8	2619.1	2497.4	4.5	3.19	0.56	4.55	11.9	3.85	6.66	4.33	1
High	Master Protein	Q18A21	Putative oxidative stress glutamate synthase OS=Clostridioides difficile (strain 630) OX=272563 GN=CD630_08280 PE=3 SV=1	483.644	91	48	338	48	480	53.2	5.3	5227	48	0	1.029	1.022	0.866	0.995	0.95	0.93	0.957	1	1	0.602113	1	1	1	1	3259.4	3353.3	3332.2	2821.7	3244.5	3096.8	3031	3119.4	5.96	1	0.11	6.33	3.86	4.05	9.59	5.14	1
High	Master Protein	Q18CK8	Putative ferredoxin/flavodoxin oxidoreductase,alpha subunit OS=Clostridioides difficile (strain 630) OX=272563 GN=CD630_01160 PE=4 SV=1	479.144	89	29	308	29	359	39.1	5.39	6592	29	0	1.278	1.272	1.455	1.125	1.106	0.752	1.003	0.379525	0.412803	0.0349259	1	1	0.322972	1	1166.7	1491.2	1483.6	1698.1	1312.8	1290	877	1170.6	0.32	2.76	6.48	2.79	4.68	7.83	6.57	7.86	1
High	Master Protein	Q186J2	Putative calcium-transporting ATPase OS=Clostridioides difficile (strain 630) OX=272563 GN=CD630_16370 PE=4 SV=1	479.035	57	53	110	53	919	100.5	5.06	2223	53	0	0.996	0.998	1.096	0.987	1.098	1	1.029	1	1	1	1	1	1	1	799.2	795.6	797.7	875.6	788.4	877.8	799.5	822.2	7.48	1.06	2.33	6.34	8.28	1.74	3.74	2.54	1
High	Master Protein	Q189P6	Phenylalanine--tRNA ligase beta subunit OS=Clostridioides difficile (strain 630) OX=272563 GN=pheT PE=3 SV=1	477.64	74	58	138	58	797	89.2	4.98	2004	58	0	0.9	0.877	0.685	0.915	0.759	1.03	0.94	1	1	0.0707306	1	0.401504	1	1	1134.4	1020.7	995.1	777	1038.2	861.3	1168.6	1066	0.48	2.16	3.83	9.2	14.6	0.68	2.49	4.28	1
High	Master Protein	Q18CK9	Glutamine--fructose-6-phosphate aminotransferase [isomerizing] OS=Clostridioides difficile (strain 630) OX=272563 GN=glmS PE=3 SV=1	474.423	78	46	161	46	610	67.4	5.31	2423	46	0	0.935	0.932	0.919	0.901	0.944	0.991	0.895	1	1	1	1	1	1	1	2093.8	1958.5	1950.5	1924.9	1886.9	1976.6	2075.7	1874.4	2.67	2.63	5.54	4.05	7.76	4.5	2.37	4.56	1
High	Master Protein	Q18A65	ABC-type transport system, sugar-family extracellular solute-binding protein OS=Clostridioides difficile (strain 630) OX=272563 GN=CD630_08730 PE=1 SV=1	468.779	84	28	388	27	340	36	5.5	7618	28	0	0.998	1.007	1.078	0.957	0.975	0.878	0.982	1	1	0.854006	1	1	0.713294	1	4061.4	4054.1	4091.7	4378.5	3887.5	3961.8	3564.9	3987.9	3.6	0.61	0.48	5.08	1.78	0.82	6.93	0.04	1
High	Master Protein	Q188I5	Acyl-CoA dehydrogenase, short-chain specific OS=Clostridioides difficile (strain 630) OX=272563 GN=acdB PE=3 SV=1	467.83	89	38	443	35	377	40.8	6.81	6621	38	0	0.972	0.973	1.032	0.897	0.93	0.943	0.973	1	1	1	0.535759	1	1	1	4133.4	4017.7	4019.9	4265.2	3709.2	3845.9	3898.9	4020.1	0.31	0.19	1.26	3.06	0.56	4.34	2.97	5.01	1
High	Master Protein	Q183M1	Cell surface protein cwp84 OS=Clostridioides difficile (strain 630) OX=272563 GN=cwp84 PE=4 SV=1	467.815	65	50	117	45	803	87.2	7.36	1997	50	1	1.036	1.084	0.676	1.152	0.819	1.238	1.15	1	1	0.0971746	1	1	1	1	1431.1	1482	1550.9	967	1648.9	1172.4	1771.4	1646	4.67	2.66	0.85	7.58	17.01	5.65	2.25	6.56	1
High	Master Protein	Q186F0	O-acetyl-serine thiol-lyase A (O-acetyl-sulfhydrylase)(OAS-TL) OS=Clostridioides difficile (strain 630) OX=272563 GN=cysK PE=4 SV=1	460.569	91	31	468	30	302	32.6	5.47	7391	31	0	0.849	0.857	1.247	0.832	0.964	1.077	0.886	1	1	0.224429	0.881444	1	1	1	5024.2	4265.2	4306.7	6266.3	4179.1	4841.1	5410	4450.1	6.8	1.6	4.79	6	3.47	0.27	11.25	2.97	1
High	Master Protein	Q18CA4	Pyruvate carboxylase OS=Clostridioides difficile (strain 630) OX=272563 GN=pycA PE=4 SV=1	460.095	60	73	117	73	1143	128.5	5.67	1598	73	0	1.923	1.886	1.334	1.733	1.408	1.115	1.114	0.0240206	0.0228037	0.173382	0.0289903	0.224374	1	1	922	1772.7	1738.6	1230.4	1597.5	1298.5	1028.2	1026.9	1.19	0.58	5.3	3.16	10.62	13.52	4.89	2.31	1
High	Master Protein	Q183E7	Putative cell wall protein cwp22 OS=Clostridioides difficile (strain 630) OX=272563 GN=cwp22 PE=4 SV=2	457.409	69	48	112	48	644	70.9	8.97	2201	48	0	1.025	1.067	0.73	1.09	0.876	1.179	1.181	1	1	0.265876	1	1	1	1	1293.5	1325.8	1380.4	944.2	1410.5	1133	1525.6	1528.1	11.36	0.76	0.01	9.18	17.54	3.33	2.54	7.3	1
High	Master Protein	Q181J0	Carbamoyl-phosphate synthase large chain OS=Clostridioides difficile (strain 630) OX=272563 GN=carB1 PE=3 SV=1	452.619	64	64	117	28	1068	119.1	5.17	1711	64	9	0.956	0.878	0.908	0.926	1.027	1.072	0.942	1	0.26451	0.253099	1	1	1	1	1291.1	1234.1	1133.9	1172.1	1195	1325.4	1383.9	1216.2	4.34	0.43	1.29	0.79	4.82	1.42	2.7	0.89	1
High	Master Protein	Q181T9	Glyceraldehyde-3-phosphate dehydrogenase OS=Clostridioides difficile (strain 630) OX=272563 GN=gapA PE=3 SV=1	451.999	93	29	459	29	335	36	6	6966	29	0	0.976	0.974	0.77	0.975	0.901	1.126	1.021	1	1	0.218168	1	1	1	1	4525.8	4417.3	4408.1	3486.4	4413.7	4077.8	5097.9	4621.5	2.56	1.73	0.68	7.67	16.44	0.92	2.07	1.3	1
High	Master Protein	Q18B36	Acetate kinase OS=Clostridioides difficile (strain 630) OX=272563 GN=ackA PE=3 SV=1	448.843	85	33	272	33	398	43.3	5.63	3496	33	0	0.917	0.923	1.024	0.953	1.003	0.925	0.789	1	1	1	1	1	1	0.157282	842.5	772.3	778	863	802.5	845.2	779.6	664.6	0.61	5.16	4.58	4.49	4.41	2.94	0.76	7.16	1
High	Master Protein	Q185L7	Succinate-semialdehyde dehydrogenase (NAD(P)+) OS=Clostridioides difficile (strain 630) OX=272563 GN=sucD PE=4 SV=1	448.162	73	35	272	35	463	50.7	5.72	4130	35	0	0.58	0.572	0.835	0.659	0.667	0.862	0.805	0.0375567	0.0339377	0.602113	0.0883365	0.114702	1	0.865175	2711.5	1572.6	1549.8	2265.2	1787	1809.4	2336.8	2181.4	0.96	4.37	2.09	2.94	3.7	9.34	8.87	11.75	1
High	Master Protein	Q183F0	Putative sporulation protein OS=Clostridioides difficile (strain 630) OX=272563 GN=CD630_27170 PE=4 SV=1	447.745	69	69	129	69	847	98.2	5.29	1519	69	0	0.997	0.983	0.798	0.953	0.918	1.08	1.084	1	1	0.0399098	1	1	1	1	1108.9	1106.1	1090.4	885	1056.4	1017.7	1197.5	1202	7.09	0.72	2.64	4.27	2.71	0.43	2.38	2.28	1
High	Master Protein	Q188W0	Putative hemagglutinin/adhesin cwpV OS=Clostridioides difficile (strain 630) OX=272563 GN=cwpV PE=4 SV=1	446.933	63	50	94	48	1622	166.6	4.94	2040	50	0	0.124	0.152	0.123	0.239	0.097	0.123	0.247	0.665585	0.867518	0.233524	1	0.390699	0.717644	1	1806.2	224.6	274.4	222.4	431.4	175.3	221.5	445.9	110.07	1.72	31.99	11.07	26.08	4.42	14.07	19.93	1
High	Master Protein	Q18C58	Putative glutamate synthase OS=Clostridioides difficile (strain 630) OX=272563 GN=aspB1 PE=4 SV=1	445.61	69	38	187	38	464	49.6	5.21	3113	38	0	1.122	1.13	1.021	1.068	1.083	0.776	0.95	1	1	1	1	1	1	1	1244.5	1396.4	1406.4	1270.7	1329.4	1347.3	966.3	1182.7	7.21	1.92	3.79	9.09	15.27	4.3	10.43	7.1	1
High	Master Protein	Q180A1	Valine--tRNA ligase OS=Clostridioides difficile (strain 630) OX=272563 GN=valS PE=3 SV=1	445.303	61	61	209	61	888	102.9	5.27	2241	61	0	1.01	0.958	1.055	0.991	0.995	0.978	0.91	1	1	1	1	1	1	1	862.9	871.6	826.3	910.7	855.6	858.4	843.5	785.4	1.2	3.3	1.95	2.21	3.31	4.98	5.89	2.61	1
High	Master Protein	Q180W5	ATP synthase subunit beta OS=Clostridioides difficile (strain 630) OX=272563 GN=atpD PE=3 SV=1	434.744	83	31	182	31	464	49.8	5.33	3672	31	0	1.193	1.159	1.257	1.116	1.331	1.246	1.211	0.190236	0.395052	0.0346457	0.87553	0.02454	0.187176	0.140651	1041.9	1242.9	1208.1	1310	1162.8	1386.4	1298.2	1261.7	5.88	2.48	2.59	2.34	4.93	1	3.46	0.13	1
High	Master Protein	Q189B8	Threonine--tRNA ligase OS=Clostridioides difficile (strain 630) OX=272563 GN=thrS PE=3 SV=1	434.249	75	56	183	56	639	73.5	5.44	1931	56	0	0.912	0.879	1.07	0.922	1.064	1.004	1.029	1	1	1	1	1	1	1	1002.2	913.8	881.3	1072.2	924	1066.7	1006	1031.6	0.4	7.67	0.74	5.79	18.62	5.31	5.04	2.23	1
High	Master Protein	Q185L4	Gamma-aminobutyrate metabolism dehydratase/isomerase [includes: 4-hydroxybutyryl-coa dehydratase vinylacetyl-coa-delta-isomerase] OS=Clostridioides difficile (strain 630) OX=272563 GN=abfD PE=4 SV=1	427.959	62	33	206	33	498	55.1	6.19	3208	33	0	0.567	0.596	0.667	0.692	0.635	0.842	0.93	0.211934	0.319874	0.267122	0.840579	0.449048	1	1	1464	830	872.6	976.3	1012.5	929.8	1233.2	1361.5	4.93	7.99	3.13	12.87	17.77	8.69	14.1	11.45	1
High	Master Protein	Q18BH4	Translation initiation factor IF-2 OS=Clostridioides difficile (strain 630) OX=272563 GN=infB PE=3 SV=1	427.317	66	37	148	37	646	69.7	4.84	2526	37	0	0.988	1.001	1.205	0.962	1.137	0.971	0.974	1	1	0.404618	1	1	1	1	1519.1	1500.3	1520.8	1829.9	1461.8	1728	1475.6	1479	1.88	1.32	4.8	4.27	13.51	2.9	6.07	1.53	1
High	Master Protein	Q18C90	DNA gyrase subunit A OS=Clostridioides difficile (strain 630) OX=272563 GN=gyrA PE=3 SV=1	425.702	68	67	147	65	808	91	6.89	1844	67	0	1.039	1.02	1.214	0.99	1.155	1.11	1	1	1	0.306887	1	1	1	1	864.7	898	881.8	1050	856.2	998.8	959.6	864.8	4.84	2.97	1.64	0.12	11.53	1.52	3.69	8.03	1
High	Master Protein	Q181W5	Indolepyruvate oxidoreductase subunit IorA OS=Clostridioides difficile (strain 630) OX=272563 GN=iorA PE=4 SV=1	425.168	71	45	177	45	595	65.8	5.97	2363	45	0	1.978	1.982	2.926	1.591	1.605	1.246	1.194	0.0363067	0.0274992	0.00128475	0.114809	0.117208	1	1	1080.7	2137.6	2141.9	3162.7	1719.7	1734.6	1346.3	1289.9	9.96	4.64	4.59	17.16	0.76	3.22	3.55	4.96	1
High	Master Protein	Q185K9	Inositol-5'-monophosphate dehydrogenase (IMP dehydrogenase) (IMPDH) (IMPD) OS=Clostridioides difficile (strain 630) OX=272563 GN=guaB PE=4 SV=1	422.142	79	43	163	42	499	54.7	5.52	2532	43	0	1.058	1.019	0.739	1.03	0.843	1.182	1.156	1	1	0.412068	1	1	1	1	1390.5	1470.9	1417.3	1027.3	1431.8	1172.4	1643.7	1607.7	2.97	0.52	2.6	10.98	18.09	5.38	6	14.5	1
High	Master Protein	Q181D9	Methionine--tRNA ligase OS=Clostridioides difficile (strain 630) OX=272563 GN=metG PE=3 SV=1	420.647	72	53	160	53	645	74.1	5.39	1973	53	0	1.065	1.032	1.039	0.953	1.088	1.006	0.984	1	1	1	1	1	1	1	1282.8	1366.1	1324.2	1332.2	1222.2	1395.6	1291.1	1262.3	2.37	2.7	2.64	0.21	11.89	3.72	0.94	0.63	1
High	Master Protein	Q183F1	Uncharacterized protein OS=Clostridioides difficile (strain 630) OX=272563 GN=CD630_27160 PE=4 SV=1	419.891	71	55	132	55	663	78.2	5.47	1835	55	0	1.032	1.017	1.286	0.929	1.1	0.952	0.968	1	1	0.229451	1	1	1	1	1282.8	1324.4	1304.3	1649.9	1191.6	1410.8	1221.2	1242.3	3.31	1.91	0.34	8.65	14.74	2.02	5.39	0.55	1
High	Master Protein	Q17ZY9	D-proline reductase proprotein prdA OS=Clostridioides difficile (strain 630) OX=272563 GN=prdA PE=4 SV=1	419.286	63	38	152	38	626	67.6	4.73	2838	38	0	0.881	0.928	0.684	0.832	0.668	0.94	0.831	1	1	0.0213533	0.575468	0.0283899	1	0.605371	1726	1520.2	1602.5	1181.1	1436.1	1153.5	1623.1	1435.1	6.14	0.41	0.34	9.08	4.3	7.11	1.17	1.53	1
High	Master Protein	Q180P2	Pyruvate kinase OS=Clostridioides difficile (strain 630) OX=272563 GN=pyk PE=3 SV=1	415.928	76	39	185	39	586	63.1	5.11	3021	39	0	0.913	0.934	0.757	0.917	0.877	1.124	1.013	1	1	0.146306	1	1	1	1	1251.2	1142.3	1169.2	946.6	1147.3	1097.2	1406.8	1268	1.66	3.93	5.29	6.64	14.12	0.55	1.9	2.93	1
High	Master Protein	Q186J3	Putative tellurite associated resistance protein OS=Clostridioides difficile (strain 630) OX=272563 GN=CD630_16390 PE=3 SV=1	411.235	89	43	162	43	378	43.6	5.14	2321	43	0	0.973	0.968	1.145	1.011	1.093	0.893	0.914	1	1	0.821984	1	1	1	1	573.9	558.6	555.5	656.8	580	627.3	512.5	524.8	0.17	3.1	2.8	8.04	12.56	4.92	3.52	1.51	1
High	Master Protein	Q181Z4	Pyruvate, phosphate dikinase OS=Clostridioides difficile (strain 630) OX=272563 GN=ppdK PE=3 SV=2	409.905	62	54	103	54	875	96.9	5.17	1625	54	0	0.743	0.713	1.042	0.804	0.854	0.787	0.786	0.0587319	0.0349468	1	0.178806	0.534812	0.236218	0.129195	719	534.4	512.5	749.4	577.8	614.1	566.2	565.1	8.99	1.59	4.34	2.53	3.61	3.49	1.27	0.58	1
High	Master Protein	Q180E9	Trigger factor OS=Clostridioides difficile (strain 630) OX=272563 GN=tig PE=3 SV=1	405.488	80	41	236	41	428	48.2	4.61	2547	41	0	0.902	0.866	0.975	0.868	0.989	1.044	0.884	1	1	1	1	1	1	1	2006	1809.7	1737.8	1956.1	1742.2	1984.8	2093.4	1774.1	1.72	6.56	1.08	0.36	14.25	1.24	2.67	0.49	1
High	Master Protein	Q183M7	Cell surface protein cwp66 OS=Clostridioides difficile (strain 630) OX=272563 GN=cwp66 PE=4 SV=1	405.414	78	53	113	52	610	66.7	5.4	1790	53	0	1.034	1.072	0.778	1.2	0.898	1.162	1.016	1	1	0.063217	0.357796	1	0.779355	1	1336.7	1382.2	1432.4	1040.2	1604.3	1200.2	1553.6	1357.4	2.26	0.29	0.92	0.55	9.08	1.1	1.15	6.91	1
High	Master Protein	Q188I8	Alpha-subunit of electron transfer flavoprotein OS=Clostridioides difficile (strain 630) OX=272563 GN=etfA1 PE=4 SV=1	404.118	70	35	332	34	345	37.1	5.2	4868	35	0	1.057	1.062	1.268	0.997	1.132	0.968	1.009	1	1	0.0801591	1	1	1	1	2913.8	3079.3	3093.9	3693.5	2904.4	3297.9	2820.6	2940.9	0.55	2.37	3.04	0.93	9.49	2.28	2.02	5.83	1
High	Master Protein	Q181F2	Lysine--tRNA ligase OS=Clostridioides difficile (strain 630) OX=272563 GN=lysS PE=3 SV=1	403.298	69	48	172	48	509	58.4	5.22	2478	48	0	1.058	1.053	1.243	0.99	1.081	0.971	0.898	1	1	0.346737	1	1	1	1	1127.3	1192.7	1187.6	1400.7	1116	1218.5	1094.3	1012.4	1.83	4.29	1.35	4.95	16.24	3.52	2.49	2.04	1
High	Master Protein	Q18CW3	Phosphoribosylformylglycinamidine synthase OS=Clostridioides difficile (strain 630) OX=272563 GN=purL PE=4 SV=1	397.239	58	64	103	64	1268	140.6	5.21	1204	64	0	0.964	0.823	0.792	0.907	0.754	0.972	0.831	1	0.302846	0.0729103	1	0.0652477	1	0.314226	165.1	159.2	135.9	130.8	149.8	124.5	160.5	137.2	2.87	1.46	4.88	7.09	5.9	0.51	3.21	2.25	1
High	Master Protein	Q18D73	Putative inorganic pyrophosphatase OS=Clostridioides difficile (strain 630) OX=272563 GN=ppaC PE=4 SV=1	397.013	79	44	156	44	532	59.3	5.06	2496	44	0	0.994	1.002	0.715	1.078	0.864	1.117	1.066	1	1	0.116234	1	1	1	1	1358.5	1350	1361.3	971.3	1464.1	1174.4	1517.1	1448.5	3.62	2.48	0.1	12.24	13.52	1.69	0.98	4.42	1
High	Master Protein	Q18BE7	Alanine--tRNA ligase OS=Clostridioides difficile (strain 630) OX=272563 GN=alaS PE=3 SV=1	396.017	61	56	142	56	879	98.3	5.03	1851	56	0	0.972	0.973	1.12	0.915	1.069	0.891	0.91	1	1	1	1	1	1	1	1109.1	1078.2	1078.9	1242.4	1014.5	1185.3	987.7	1009.6	5.93	3.22	2.09	3.64	17.61	2.77	3.25	1.13	1
High	Master Protein	Q18BI4	Polyribonucleotide nucleotidyltransferase OS=Clostridioides difficile (strain 630) OX=272563 GN=pnp PE=3 SV=1	391.087	69	52	118	52	703	77.8	5.45	1574	52	0	0.929	0.925	0.729	0.998	0.863	1.157	1.059	1	1	0.0728793	1	1	1	1	862.2	800.7	797.4	628.9	860.8	744.4	997.3	913	0.55	2.19	2.19	5.56	13.26	2.84	0.68	4.11	1
High	Master Protein	Q182B8	Glycine--tRNA ligase beta subunit OS=Clostridioides difficile (strain 630) OX=272563 GN=glyS PE=3 SV=1	391.006	66	51	140	51	688	78.4	5.06	2183	51	0	1.045	0.986	1.145	0.968	1.167	0.949	1.056	1	1	1	1	1	1	1	844.9	883	833.4	967.8	817.6	985.9	801.8	892.2	0.61	5.89	0.02	5.04	18.72	2.6	0.98	3.19	1
High	Master Protein	Q188I6	Subunit of oxygen-sensitive 2-hydroxyisocaproyl-CoA dehydratase C OS=Clostridioides difficile (strain 630) OX=272563 GN=hadC PE=4 SV=1	388.832	87	43	330	43	375	42.3	5.4	3833	43	0	1.175	1.208	1.092	1.094	0.914	1.025	1.019	1	0.79425	1	1	1	1	1	2836.7	3331.7	3427.3	3096.7	3102.8	2592.6	2906.7	2891.7	1.28	0.74	2.27	12.88	7.12	0.85	0.09	1.43	1
High	Master Protein	Q18CA6	Elongation factor G (EF-G) OS=Clostridioides difficile (strain 630) OX=272563 GN=fusA1 PE=4 SV=2	382.819	78	54	112	54	642	72	5.6	1581	54	0	1.623	1.757	2.16	2.43	1.401	0.746	0.776	0.0240206	0.0106013	0.000773176	0.00100849	0.0670244	0.233232	0.198613	851.6	1382.1	1496.1	1839.7	2069.3	1192.9	635.7	661.2	10.18	0.96	4.88	4.4	2.96	4.46	4.19	1.28	1
High	Master Protein	Q183K2	Cell surface protein cwp19 OS=Clostridioides difficile (strain 630) OX=272563 GN=cwp19 PE=4 SV=1	381.74	66	49	94	47	703	77.8	8.57	1850	49	0	0.968	1.032	0.706	1.133	0.715	1.026	0.857	1	1	0.0707306	1	0.15584	1	1	504.3	488.1	520.6	356.2	571.6	360.5	517.5	432.3	0.86	0.06	0.16	8.15	13.79	1.31	3.88	3.95	1
High	Master Protein	Q18A24	Rubrerythrin OS=Clostridioides difficile (strain 630) OX=272563 GN=rbr PE=4 SV=1	380.203	89	27	786	27	178	20.6	5.49	12259	27	0	1.008	0.994	0.881	1.049	0.905	1.05	0.966	1	1	1	1	1	1	1	6127.5	6173.9	6089	5396.7	6425.6	5545.4	6431.9	5920.4	3.8	1.76	0.45	9.36	14.9	2.16	8.09	2.25	1
High	Master Protein	Q18AY7	DNA polymerase I OS=Clostridioides difficile (strain 630) OX=272563 GN=polA PE=3 SV=1	377	54	57	93	56	882	100.8	5.27	1338	57	0	0.928	0.93	1.17	0.895	1.097	1.031	0.963	1	1	0.433238	1	1	1	1	532.5	494.1	495	623.2	476.5	584.3	548.7	512.6	3.2	1.12	0	2.93	12.87	1.03	2.3	4.12	1
High	Master Protein	Q183H4	Aspartate--tRNA ligase OS=Clostridioides difficile (strain 630) OX=272563 GN=aspS PE=3 SV=1	376.921	74	42	135	42	595	67.5	5.14	1992	42	0	1.06	1.088	1.289	1.03	1.141	1.041	1.024	1	1	0.149088	1	1	1	1	1139.2	1207.6	1239.4	1468.5	1173.3	1300.1	1185.9	1166.7	2.92	1.23	1.32	6.73	12.09	3.48	6.09	1.67	1
High	Master Protein	Q181T8	Phosphoglycerate kinase OS=Clostridioides difficile (strain 630) OX=272563 GN=pgk PE=3 SV=1	375.364	87	30	234	30	400	43	5.19	4425	30	0	0.841	0.829	0.787	0.79	0.881	0.9	0.871	0.0921478	0.0628796	0.0109467	0.0184712	0.272903	0.681335	0.189171	2031.6	1708.8	1684.8	1599.8	1605.4	1790	1829.2	1770.2	0.33	1.4	1.71	1.42	2.66	5.43	1.34	3.31	1
High	Master Protein	Q18CD5	Cysteine--tRNA ligase OS=Clostridioides difficile (strain 630) OX=272563 GN=cysS PE=3 SV=2	374.381	78	39	107	39	465	53.9	5.29	1681	39	0	0.996	1.003	1.084	0.947	1.036	0.954	0.939	1	1	0.950252	1	1	1	1	1320.6	1315.1	1324.2	1430.9	1250.3	1367.7	1259.5	1240.1	2.39	0.96	2.67	0.96	7.63	2.15	2.23	6.15	1
High	Master Protein	Q185S9	Elongation factor Ts OS=Clostridioides difficile (strain 630) OX=272563 GN=tsf PE=3 SV=1	367.251	77	25	257	25	303	33.1	5.29	4010	25	0	1.01	0.981	1.063	0.937	1.051	1.034	0.969	1	1	1	1	1	1	1	1449.9	1464.4	1422.4	1541.7	1359.2	1524	1498.8	1405	0.35	4.44	1.03	1.85	13.07	4.91	0.51	11.72	1
High	Master Protein	Q187A7	Coenzyme A disulfide reductase (CoA-disulfide reductase) (CoADR) OS=Clostridioides difficile (strain 630) OX=272563 GN=CD630_17970 PE=4 SV=1	360.307	66	36	108	36	543	58.7	5.64	1720	36	0	1.617	1.514	1.781	1.361	1.348	1.059	1.537	1	1	0.391197	1	1	1	1	1075.7	1739.5	1629.1	1916	1464	1450	1139.3	1653.6	15.5	3.35	1.83	27.31	36.42	4.51	3.74	12.16	1
High	Master Protein	Q18AQ1	Butyryl-CoA dehydrogenase OS=Clostridioides difficile (strain 630) OX=272563 GN=bcd2 PE=3 SV=1	360.302	85	29	313	27	378	41.3	5.87	4757	29	0	1.072	1.042	0.923	1.092	0.894	0.881	0.81	1	1	1	1	1	1	0.394332	1782.2	1911.2	1857.2	1645.7	1947	1592.6	1570.3	1444.4	7.03	3.58	0.79	0.65	9.78	4.33	2.12	4.19	1
High	Master Protein	Q181J2	Carbamoyl-phosphate synthase large chain OS=Clostridioides difficile (strain 630) OX=272563 GN=carB2 PE=3 SV=1	359.44	52	58	99	22	1068	119.1	5.14	1208	58	0	0.899	0.866	0.853	0.927	1.003	0.949	0.9	1	0.825909	0.2294	1	1	1	1	345.2	310.2	298.9	294.5	320.1	346.1	327.6	310.5	6.42	1.83	3.16	0.61	7.02	1.99	0	5.28	1
High	Master Protein	Q182J9	Threonine dehydratase II OS=Clostridioides difficile (strain 630) OX=272563 GN=tdcB PE=4 SV=1	357.762	86	27	187	26	405	43	5.44	2806	27	0	1.093	1.035	0.917	1.141	0.951	0.862	0.883	1	1	1	1	1	1	1	1046.8	1144.2	1083.8	959.7	1194.3	995.9	902.1	924.7	7.46	0.76	3.01	3.73	15.9	11.38	6.77	5.24	1
High	Master Protein	Q180C6	Pyruvate formate-lyase OS=Clostridioides difficile (strain 630) OX=272563 GN=pflD PE=4 SV=1	355.687	51	47	95	47	789	89.1	5.39	1266	47	0	0.722	0.76	0.871	0.839	0.684	0.561	0.493	1	1	1	1	0.578277	0.262122	0.0670535	842.9	608.7	640.7	734.3	707.1	576.7	472.5	415.9	13.29	0.13	4.02	11.98	14.85	0.38	16.18	5.8	1
High	Master Protein	Q18CT8	GMP synthase [glutamine-hydrolyzing] OS=Clostridioides difficile (strain 630) OX=272563 GN=guaA PE=3 SV=1	354.105	78	39	121	39	511	57.3	5.38	1958	39	0	0.956	0.901	0.844	0.969	0.846	0.965	0.814	1	1	0.122231	1	0.272903	1	0.129195	657.9	628.7	592.9	555.3	637.3	556.5	634.7	535.7	4.8	0.21	0.56	4.84	6.55	1.65	1.54	1.98	1
High	Master Protein	Q189R2	Formate--tetrahydrofolate ligase OS=Clostridioides difficile (strain 630) OX=272563 GN=fhs PE=3 SV=1	353.94	64	44	111	44	558	59.9	5.86	1759	44	0	1.106	1.079	0.836	1.093	0.842	0.801	0.978	1	1	0.346737	1	0.786641	0.594311	1	1636.8	1809.5	1766.2	1367.9	1789.4	1378.2	1311.8	1600.2	2.41	2.57	3.11	6.46	10.8	4.23	3.11	4.63	1
High	Master Protein	Q182P9	Putative phosphatase OS=Clostridioides difficile (strain 630) OX=272563 GN=CD630_25610 PE=4 SV=1	353.781	75	39	100	39	547	60	4.73	1699	39	0	1.045	1.049	1.199	1.023	1.114	0.958	0.921	1	1	0.306887	1	1	1	1	1489.4	1556.5	1561.7	1785.4	1524.3	1659.9	1426.8	1371.2	0.85	1.3	1.08	3.82	13.09	0.36	4.96	1.3	1
High	Master Protein	Q18B08	Putative penicillin-binding protein with a N-terminal TonB-box OS=Clostridioides difficile (strain 630) OX=272563 GN=CD630_11480 PE=4 SV=1	351.392	54	55	85	55	992	111.3	6.05	1147	55	0	0.923	0.894	1.034	0.862	0.986	1.003	0.997	1	0.971782	1	0.358409	1	1	1	607.3	560.9	543.2	627.9	523.7	599.1	609.3	605.5	6.63	2.81	0.25	3.75	2.95	3.5	1.11	2.12	1
High	Master Protein	Q18C89	DNA gyrase subunit B OS=Clostridioides difficile (strain 630) OX=272563 GN=gyrB PE=3 SV=1	350.394	57	42	73	42	633	71.1	6.05	1422	42	0	0.965	0.969	0.988	0.936	0.974	1.139	0.964	1	1	1	1	1	1	1	618.7	596.7	599.7	611	579.3	602.6	704.8	596.7	5.63	6.22	0.35	1.67	7.05	2.86	0.81	1.83	1
High	Master Protein	Q18CX6	Glycosyltransferase OS=Clostridioides difficile (strain 630) OX=272563 GN=CD630_02400 PE=4 SV=1	344.184	73	60	102	58	713	85.1	5.6	1278	60	0	0.71	0.757	0.958	0.751	0.815	0.656	0.638	0.525498	0.969658	1	0.783532	1	0.353215	0.178085	1007.7	715.1	763.3	965.1	756.5	820.9	661	642.5	14.52	3.71	2.45	8.96	12.72	1.86	5.13	8.2	1
High	Master Protein	Q183L9	Putative N-acetylmuramoyl-L-alanine amidase,autolysin cwp6 OS=Clostridioides difficile (strain 630) OX=272563 GN=cwp6 PE=1 SV=1	343.797	60	40	92	36	675	73	7.18	1515	40	1	1.052	1.037	0.747	1.078	0.89	1.212	1.023	1	1	0.326148	1	1	1	1	595.9	627.1	617.9	445.4	642.2	530.3	722.5	609.6	14.71	0.46	4.02	6.61	15.69	4.33	0.79	5.88	1
High	Master Protein	Q188I4	Beta-subunit of electron transfer flavoprotein OS=Clostridioides difficile (strain 630) OX=272563 GN=etfB1 PE=4 SV=1	342.467	90	29	584	27	261	28.7	5.03	11164	29	0	1.068	1.045	1.225	0.956	1.11	0.984	1.029	1	1	0.117248	1	1	1	1	5155.5	5507.5	5389.5	6315.6	4930.3	5720.4	5072.7	5305.2	1.57	2.94	3.7	1.44	10.37	0.53	0.45	1.94	1
High	Master Protein	Q18CY0	Putative CDP-glycerol:Poly(Glycerophosphate) glycerophosphotransferase OS=Clostridioides difficile (strain 630) OX=272563 GN=CD630_02440 PE=4 SV=1	337.288	82	29	250	29	494	57.6	5.16	4566	29	0	0.48	1.088	0.678	0.477	0.922	3.467	100	1	1	1	1	1	1	0.105812	49.2	23.6	53.5	33.3	23.4	45.3	170.5	12398.6	126.89	8.01	108.8	18.83	20.96	11.69	17.04	1.59	1
High	Master Protein	Q180W8	ATP synthase subunit alpha OS=Clostridioides difficile (strain 630) OX=272563 GN=atpA PE=3 SV=1	334.208	76	37	112	37	500	54.6	5.01	1926	37	0	1.102	1.117	1.114	1.047	1.214	1.236	1.206	1	1	0.596125	1	0.258994	0.286222	0.263811	1724.3	1899.7	1925.2	1920.1	1804.5	2093.3	2131.3	2079.8	6.32	3.16	3.07	1.33	5.24	1.44	4.08	4.14	1
High	Master Protein	Q182X9	Cell division protein FtsZ OS=Clostridioides difficile (strain 630) OX=272563 GN=ftsZ PE=3 SV=1	329.422	74	28	104	28	386	40.9	4.78	2301	28	0	0.927	0.881	0.734	0.956	0.887	1.077	0.945	1	1	0.0707306	1	1	1	1	1107.7	1026.6	976.3	812.6	1058.8	982.3	1193	1046.5	2.17	2.74	1.24	7.41	9.54	2.78	0.45	7.77	1
High	Master Protein	Q18CJ6	Anaerobic ribonucleoside triphosphate reductase OS=Clostridioides difficile (strain 630) OX=272563 GN=nrdD PE=4 SV=1	326.444	53	43	81	43	783	88.5	6.25	1245	43	0	0.828	0.828	1.017	0.813	0.945	0.809	1.142	1	1	1	0.693148	1	0.779355	1	492.4	407.5	407.6	500.7	400.3	465.5	398.2	562.5	4.05	5.52	2.05	10.16	10.7	1.05	0.7	2.3	1
High	Master Protein	Q18BK6	Aminotransferase OS=Clostridioides difficile (strain 630) OX=272563 GN=aspB PE=3 SV=1	323.821	81	39	153	38	398	44.6	5.19	2316	39	0	1.136	1.128	1.091	1.211	0.907	0.771	0.918	1	1	0.975931	0.348565	1	0.218965	1	1598.4	1815.1	1802.2	1744.1	1936.3	1450.4	1232	1467.5	4.99	0.38	3.46	2.01	5.89	8.35	0.93	0.94	1
High	Master Protein	Q185B5	Asparagine--tRNA ligase OS=Clostridioides difficile (strain 630) OX=272563 GN=asnC PE=3 SV=1	322.763	73	43	125	43	465	53.8	5.11	1692	43	0	0.963	0.942	0.875	0.935	0.878	0.991	0.951	1	1	0.205448	1	0.485584	1	1	704.6	678.5	663.9	616.4	659	618.9	698.1	670.2	5.66	0.62	4.14	2.35	3.58	3.29	0.16	2.97	1
High	Master Protein	Q188C8	Glutamine--tRNA ligase OS=Clostridioides difficile (strain 630) OX=272563 GN=glnS PE=3 SV=1	321.795	68	39	97	39	554	64.2	5.76	1304	39	0	1.084	1.05	1.164	0.938	1.267	1.042	1.076	1	1	0.683869	1	0.478071	1	1	360.4	390.8	378.4	419.3	338.2	456.7	375.6	387.8	8.48	2.67	3.32	2.18	11.93	2.57	6.28	1.55	1
High	Master Protein	Q18CV3	Putative sulfatase OS=Clostridioides difficile (strain 630) OX=272563 GN=CD630_02120 PE=4 SV=1	321.668	61	44	85	44	687	79.8	5.31	1132	44	0	0.918	0.948	1.097	0.814	1.173	0.916	0.932	1	1	1	0.629698	1	1	1	558.9	513.1	529.7	613	454.8	655.7	511.9	520.8	3.51	2.37	1.34	8.49	11.69	1.04	4.92	1.81	1
High	Master Protein	Q180C9	Glucose-6-phosphate isomerase OS=Clostridioides difficile (strain 630) OX=272563 GN=pgi PE=3 SV=1	316.671	69	29	108	29	449	50.5	5.69	1747	29	0	0.954	1.015	0.676	1.082	0.76	1.194	1	1	1	0.148323	1	0.811596	1	1	1180.1	1125.7	1197.7	797.9	1277	896.5	1408.8	1180.6	3.26	1.83	2.67	12.89	19.51	0.45	4.38	3.44	1
High	Master Protein	Q189Q7	Arginine--tRNA ligase OS=Clostridioides difficile (strain 630) OX=272563 GN=argS PE=3 SV=1	314.498	81	45	96	45	566	64.9	5.53	1662	45	0	1.023	1.035	0.785	1.012	0.901	1.154	1.12	1	1	0.417526	1	1	1	1	537.3	549.6	556.1	421.6	544	484.1	619.8	601.9	0.97	5.12	10.82	6.95	13.09	7.1	8.13	1.32	1
High	Master Protein	Q180E4	Lon protease OS=Clostridioides difficile (strain 630) OX=272563 GN=lon PE=3 SV=2	313.485	60	50	110	50	787	89.2	5.3	1317	50	0	0.972	0.939	1.197	0.926	1.137	1.026	1.041	1	1	0.61143	1	1	1	1	559.3	543.5	525.1	669.3	518.1	635.9	573.6	582.1	4.14	6.35	2.96	4.25	15.66	1.82	3.98	2.17	1
High	Master Protein	Q185L2	4-hydroxybutyrate CoA transferase OS=Clostridioides difficile (strain 630) OX=272563 GN=cat2 PE=4 SV=1	313.274	76	31	120	31	435	48	5.87	1455	31	0	0.613	0.609	0.994	0.643	0.764	0.781	0.913	0.0557894	0.0486608	1	0.0754865	0.454691	0.766114	1	1361.4	835.1	829.1	1353.1	876	1039.7	1063.7	1242.8	8.37	1.48	1.69	5.47	13.38	4.72	3.41	5.82	1
High	Master Protein	Q18BB2	Chromosome partition protein Smc OS=Clostridioides difficile (strain 630) OX=272563 GN=smc PE=3 SV=1	313.167	50	65	86	65	1184	136.9	5.41	714	65	0	0.921	0.892	1.122	0.896	1.027	0.914	0.803	1	1	0.700009	1	1	1	0.263811	216.1	199.1	192.7	242.5	193.5	222	197.6	173.4	7.66	1.2	4.33	7.37	4.08	0.95	2.95	3.4	1
High	Master Protein	Q180Q4	Putative iron-only hydrogenase,electron-transferring subunit HymB-like OS=Clostridioides difficile (strain 630) OX=272563 GN=CD630_34060 PE=4 SV=1	308.941	61	38	67	38	628	67.9	5.35	1094	38	0	1.204	1.149	1.196	0.989	0.964	0.769	1.122	1	1	0.671012	1	1	0.74482	1	169.1	203.6	194.2	202.2	167.2	162.9	130	189.7	11.39	4.79	2.95	1.15	12.33	3.61	5.74	5.32	1
High	Master Protein	Q180P3	DNA polymerase III subunit alpha OS=Clostridioides difficile (strain 630) OX=272563 GN=dnaE PE=4 SV=1	308.607	53	58	76	58	1189	136	5.21	1029	58	0	0.884	0.833	1.221	0.838	1.031	0.941	0.899	1	1	0.542277	1	1	1	1	177.8	157.1	148.1	217.1	149	183.2	167.2	159.9	1.36	0.18	7.71	3.19	17.19	0.03	0.04	5.28	1
High	Master Protein	Q188H7	D-lactate dehydrogenase OS=Clostridioides difficile (strain 630) OX=272563 GN=ldhA PE=3 SV=1	306.867	84	30	271	30	332	36.5	5.19	3656	30	0	1.169	1.153	1.061	1.068	1.194	0.78	0.985	1	1	1	1	1	0.69212	1	1859	2173.7	2144	1972.2	1986	2219.7	1449.2	1831.9	7.28	2.34	2.47	8.95	13.05	1.33	2.38	0.33	1
High	Master Protein	Q188I1	Subunit of oxygen-sensitive 2-hydroxyisocaproyl-CoA dehydratase B OS=Clostridioides difficile (strain 630) OX=272563 GN=hadB PE=4 SV=2	304.13	54	26	279	26	408	46.3	5.02	3398	26	0	1.109	1.137	1.034	1.069	0.982	1.043	1.058	1	1	1	1	1	1	1	959	1063.2	1090.3	991.7	1025	941.7	999.9	1014.4	2.34	2.77	0.21	14.02	9.24	0.02	4.04	0.66	1
High	Master Protein	Q188V1	Tetracycline resistance protein Tn5397 OS=Clostridioides difficile (strain 630) OX=272563 GN=tetM PE=4 SV=1	304.126	67	39	74	39	639	72.7	6.09	1312	39	0	0.994	1.027	0.938	0.925	1.211	1.067	1.003	1	1	1	1	0.909726	1	1	307.9	306	316.1	288.7	284.8	372.8	328.5	308.9	3.79	0.15	2.64	0.16	3.06	5.42	14.15	7.65	1
High	Master Protein	Q180Q9	UvrABC system protein A OS=Clostridioides difficile (strain 630) OX=272563 GN=uvrA PE=3 SV=1	303.402	59	51	69	51	941	104.9	6	1071	51	0	1.091	1.056	1.169	0.908	1.089	1.049	1.256	1	1	1	1	1	1	1	92.5	100.9	97.7	108.1	84	100.7	97	116.2	3.79	0.02	1.84	6.59	17.56	5.81	4.04	12.82	1
High	Master Protein	Q188J1	Fructose-1,6-bisphosphate aldolase OS=Clostridioides difficile (strain 630) OX=272563 GN=fba PE=4 SV=1	302.388	94	26	273	26	308	32.9	5.34	4199	26	0	0.98	0.962	0.677	0.987	0.834	1.017	0.948	1	1	0.109292	1	1	1	1	2460.6	2410.2	2367.5	1665.6	2428.2	2052.6	2502.4	2331.7	5.28	3.23	0.67	9.83	15.56	4.28	8.94	2.63	1
High	Master Protein	Q187R2	F420_ligase domain-containing protein OS=Clostridioides difficile (strain 630) OX=272563 GN=CD630_19530 PE=4 SV=1	298.626	76	28	82	28	399	44.1	5.27	1490	28	0	0.911	0.829	1.046	0.886	1.034	0.958	0.926	1	1	1	1	1	1	1	950.9	866.6	788	995	842.9	983.3	910.9	880.6	8.74	3.07	3.86	2.37	12.84	3.88	2.79	8.64	1
High	Master Protein	Q186X9	Putative CoA enzyme activase OS=Clostridioides difficile (strain 630) OX=272563 GN=CD630_17690 PE=4 SV=1	297.218	35	44	64	44	1417	158.4	7.61	1123	44	0	0.954	0.937	1.193	0.858	1.095	0.891	0.943	1	1	1	1	1	1	1	118	112.6	110.5	140.9	101.3	129.3	105.2	111.4	6.18	9.71	7.8	2.94	13.69	3.42	1.82	19.25	1
High	Master Protein	Q189Q3	Endonuclease MutS2 OS=Clostridioides difficile (strain 630) OX=272563 GN=mutS2 PE=3 SV=1	297.039	51	43	68	42	792	88.2	6.42	1173	43	0	1.098	1.136	1.278	1.025	1.509	1.361	1.248	1	1	0.131823	1	0.0361454	0.233232	0.383792	320.8	352.2	364.3	409.9	328.9	484.1	436.7	400.3	0.14	0.19	6.4	3.85	10.36	5.32	5.1	0.76	1
High	Master Protein	Q188C6	Putative membrane protein OS=Clostridioides difficile (strain 630) OX=272563 GN=CD630_20560 PE=4 SV=1	296.194	65	35	58	35	566	62.9	5.43	1027	35	0	0.968	1.011	1.306	1.007	1.198	1.123	1.063	1	1	0.0971746	1	0.651816	1	1	313.7	303.7	317	409.6	316	375.7	352.4	333.5	5.95	3.26	7.69	5.72	8.53	2.18	0.41	0.1	1
High	Master Protein	Q185J5	Transketolase, central and C-terminal (Sedoheptulose-7-phosphate:D-glyceraldehyde-3-phosphate glycolaldehydetransferase) OS=Clostridioides difficile (strain 630) OX=272563 GN=tkt' PE=4 SV=1	293.459	74	20	126	20	306	32.3	5.16	2060	20	0	0.877	0.895	0.949	0.854	0.902	1.042	0.931	1	1	1	1	1	1	1	1223.7	1073.3	1095.6	1160.9	1045.4	1104.2	1275.6	1139.2	5.01	3.03	1.55	4.55	7.57	7.17	0.3	12.92	1
High	Master Protein	Q184S7	Trehalose-6-phosphate hydrolase OS=Clostridioides difficile (strain 630) OX=272563 GN=treA PE=4 SV=1	291.357	63	37	90	37	555	66.1	6.35	1318	37	0	5.167	4.983	6.546	4.849	5.763	5.66	6.186	0.00151848	0.00212197	0.000534079	0.00158775	0.000821606	0.00118838	0.00119002	228.6	1181.1	1139.1	1496.4	1108.5	1317.3	1293.8	1414.2	24.43	2.97	0.08	6.16	12.56	1.75	5.37	3.47	1
High	Master Protein	Q189Q4	Peptidase D, aminoacyl-histidine dipeptidase OS=Clostridioides difficile (strain 630) OX=272563 GN=pepD PE=4 SV=1	291.156	54	29	176	29	483	52.5	5	2948	29	0	1.058	1.051	0.697	1.071	0.813	0.996	0.987	1	1	0.0304913	1	0.454691	1	1	1022	1081.7	1074.5	712.2	1094.2	830.4	1018.3	1009	0.1	2.56	3.38	6.77	7.84	5.73	5.54	4.85	1
High	Master Protein	Q18AP3	Nuclease SbcCD subunit C OS=Clostridioides difficile (strain 630) OX=272563 GN=sbcC PE=4 SV=1	291.048	51	66	90	64	1175	135.9	6.99	619	66	0	1.029	1.009	1.064	1.04	1.199	1.085	1.343	1	1	1	1	0.917149	1	0.238118	243.3	250.3	245.4	258.9	253	291.7	264	326.7	0.6	3.83	5.26	5.75	11.68	3.39	1.02	8.11	1
High	Master Protein	Q185Q9	Threonine synthase OS=Clostridioides difficile (strain 630) OX=272563 GN=thrC PE=4 SV=1	289.898	72	37	75	37	493	55.7	5.78	1194	37	0	1.106	1.077	1.157	1.195	1.607	1.444	1.788	1	1	1	1	0.403908	0.956471	0.198613	696.2	770	749.5	805.4	831.8	1118.6	1005.1	1244.4	0.17	2.83	0.84	5.86	24.73	18.56	0.31	3.15	1
High	Master Protein	Q18CD2	Proline--tRNA ligase 1 OS=Clostridioides difficile (strain 630) OX=272563 GN=proS1 PE=3 SV=1	289.816	73	42	82	42	571	64.4	5.2	1062	42	0	0.578	0.602	0.928	0.712	0.592	0.722	0.689	0.482633	0.612957	1	1	0.470671	1	1	663.1	383.5	399.4	615.4	472.3	392.8	478.6	456.6	27.22	7.98	7.52	2.79	17.19	1.7	3.8	13.27	1
High	Master Protein	Q185U4	Thiamine biosynthesis protein ThiH OS=Clostridioides difficile (strain 630) OX=272563 GN=thiH PE=4 SV=1	289.331	69	36	93	36	458	52.1	5.8	1155	36	0	0.788	0.804	1.015	0.809	1.088	0.803	1.153	1	1	1	1	1	1	1	1056	832.1	849.1	1072.3	854.3	1148.9	848.1	1217.1	8.65	1.54	5.13	8.69	15.68	7.35	11.14	3.5	1
High	Master Protein	Q18CK4	Phosphate butyryltransferase OS=Clostridioides difficile (strain 630) OX=272563 GN=ptb PE=4 SV=1	289.308	89	31	105	31	300	32.4	5.81	1288	31	0	1.351	1.309	1.223	1.233	1.061	0.944	1.099	0.112664	0.183448	0.20445	0.402414	1	1	1	1031.3	1392.9	1350	1261.2	1271.3	1094.4	974	1133.1	10.55	2.35	0.63	5.22	4.51	5.16	2.32	0.77	1
High	Master Protein	Q18B05	Rod shape-determining protein MreB OS=Clostridioides difficile (strain 630) OX=272563 GN=mreB2 PE=4 SV=1	287.709	87	31	176	31	353	38	5.06	1580	31	0	0.96	0.917	1.14	0.834	0.989	0.94	0.835	1	1	0.510533	0.47536	1	1	0.483757	1397.6	1342.2	1281.2	1593	1165.5	1381.7	1313.3	1166.8	0.87	1.9	4.17	2.53	8.59	0.28	0.61	7.76	1
High	Master Protein	Q185D0	Putative peptidase, M24 family OS=Clostridioides difficile (strain 630) OX=272563 GN=CD630_22610 PE=4 SV=1	287.342	60	35	76	35	597	68.2	5.25	1298	35	0	1.027	0.972	0.717	1.335	0.945	1.348	1.094	1	1	0.159641	0.535759	1	0.681335	1	458.8	471.2	446	329.2	612.6	433.5	618.4	502	3.38	1.94	4.33	5.25	19.17	2.22	0.72	4.38	1
High	Master Protein	Q17ZZ2	Putative electron transfer protein OS=Clostridioides difficile (strain 630) OX=272563 GN=prdC PE=4 SV=1	285.956	84	30	53	30	437	46.8	6.93	1077	30	0	1	1.033	1.136	0.823	1.031	0.865	0.954	1	1	1	1	1	1	1	648.3	648.6	669.8	736.7	533.5	668.6	560.6	618.8	9.4	1.09	9	1.87	17.98	4.31	1.1	4.31	1
High	Master Protein	Q18A51	ABC-type transport system, oligopeptide-family extracellular solute-binding protein OS=Clostridioides difficile (strain 630) OX=272563 GN=oppA PE=4 SV=1	285.248	72	37	112	37	522	58.5	5.67	1630	37	0	1.206	1.269	1.11	1.327	1.258	0.916	0.993	1	1	1	1	1	1	1	380.8	459.4	483.2	422.6	505.2	479.1	349	378.3	7.12	1.22	6.83	22.92	7.21	8.02	2.37	6.14	1
High	Master Protein	Q17ZW9	Aspartate-semialdehyde dehydrogenase OS=Clostridioides difficile (strain 630) OX=272563 GN=asd PE=3 SV=1	284.428	75	22	80	22	333	36.7	5.27	1866	22	0	1.061	1.036	1.204	1.035	0.981	0.952	0.875	1	1	0.159641	1	1	1	0.973499	521.9	553.6	540.8	628.4	540.4	512.1	496.9	456.8	1.95	2.36	1.09	1.44	10.14	1.19	5.09	0.53	1
High	Master Protein	Q184X3	6-phospho-beta-glucosidase, bglA7 OS=Clostridioides difficile (strain 630) OX=272563 GN=bglA7 PE=3 SV=1	283.362	58	35	115	33	477	55.3	5.52	1412	35	1	0.73	0.794	1.111	0.818	0.881	0.743	0.733	0.108128	0.330286	0.924508	0.476422	1	0.233232	0.104386	731	533.3	580.4	812.4	597.8	644.2	543.5	536	4.15	0.19	1.59	7.28	7.31	5	4.93	5.04	1
High	Master Protein	Q181T7	2,3-bisphosphoglycerate-independent phosphoglycerate mutase OS=Clostridioides difficile (strain 630) OX=272563 GN=gpmI PE=3 SV=1	281.738	68	30	106	30	510	56.3	5.19	1512	30	0	0.949	0.976	0.739	0.958	0.912	1.171	1.023	1	1	0.223315	1	1	1	1	940	892.2	917.7	695.1	900.2	857.6	1100.9	961.3	5.23	3.53	1.94	8.38	18.65	2.05	1.87	0.7	1
High	Master Protein	Q18CI5	DNA-directed RNA polymerase subunit alpha OS=Clostridioides difficile (strain 630) OX=272563 GN=rpoA PE=3 SV=1	279.861	83	27	117	27	315	34.9	4.69	1770	27	0	1.063	0.999	0.888	1.021	1.114	1.214	1.088	1	1	0.671012	1	1	0.594311	1	1251.8	1330	1250	1111	1278	1394.3	1519.4	1361.5	4.83	2.04	6.07	4.69	5.56	3.16	5.33	4.24	1
High	Master Protein	Q18BI9	DNA FtsK/SpoIIIE translocase OS=Clostridioides difficile (strain 630) OX=272563 GN=ftsK PE=3 SV=1	276.926	56	41	70	41	803	88.3	5.74	1035	41	0	0.952	0.947	1.138	0.859	1.048	0.887	0.894	1	1	1	1	1	1	1	285.4	271.8	270.3	324.9	245.3	299.2	253.3	255.2	8.13	1.38	4.1	0.76	19.88	5.43	3.46	11.12	1
High	Master Protein	Q181A0	Transcription-repair-coupling factor OS=Clostridioides difficile (strain 630) OX=272563 GN=mfd PE=3 SV=1	276.133	46	47	64	46	1128	129.9	7.06	1007	47	0	1.058	1.037	1.21	1.086	1.275	1.071	1.046	1	1	0.173382	1	0.16566	1	1	196.8	208.3	204.1	238.1	213.7	250.9	210.7	205.9	0.97	3.15	0.4	1.61	8.5	4.6	5.25	4.98	1
High	Master Protein	Q18C55	Ferredoxin--NADP(+) reductase subunit alpha OS=Clostridioides difficile (strain 630) OX=272563 GN=CD630_15360 PE=4 SV=1	275.131	80	25	138	25	297	33	5.73	2295	25	0	1.043	1.046	0.929	1.047	1.016	0.844	0.971	1	1	1	1	1	1	1	498.5	520.1	521.6	463.3	522.1	506.3	420.6	484.1	8.52	1.46	5.7	7.74	12.56	10.79	0.56	4.33	1
High	Master Protein	Q181G0	ATP-dependent zinc metalloprotease FtsH OS=Clostridioides difficile (strain 630) OX=272563 GN=ftsH2 PE=3 SV=1	275.017	51	42	83	42	664	74	5.78	1332	42	0	1.013	0.98	1.056	1.031	1.087	1.08	0.993	1	1	1	1	1	1	1	942.7	955.1	923.8	995.1	971.6	1025.1	1018.4	935.7	1.23	6.64	3.43	6.62	7.86	4.75	0.93	4.88	1
High	Master Protein	Q181C0	Putative peptidase T, M20B family OS=Clostridioides difficile (strain 630) OX=272563 GN=CD630_35210 PE=3 SV=1	273.955	75	28	65	27	371	39.5	4.86	1202	28	0	0.953	0.984	0.711	1.181	0.903	1.276	1.136	1	1	0.22895	1	1	1	1	899.5	857	885.1	640	1062.6	812.3	1147.3	1022.1	10.06	1.92	2.03	8.74	19.85	3.54	2.92	3.79	1
High	Master Protein	Q185Q6	GTP-binding protein BipA OS=Clostridioides difficile (strain 630) OX=272563 GN=bipA PE=4 SV=1	273.546	73	35	77	35	607	68	5.06	1290	35	0	1.106	1.149	1.354	0.978	1.125	1.036	1.039	1	1	0.111416	1	1	1	1	266.2	294.3	305.9	360.6	260.5	299.5	275.7	276.6	0.41	7.03	1.62	4.34	11.37	2.95	0.98	9.34	1
High	Master Protein	Q18B43	3-oxoacyl-[acyl-carrier-protein] synthase 2 OS=Clostridioides difficile (strain 630) OX=272563 GN=fabF PE=3 SV=1	273.218	72	25	66	25	412	44	5.41	1259	25	0	0.999	1.052	1.363	0.995	1.068	1.024	1.187	1	1	0.359232	1	1	1	1	292.9	292.5	308.2	399.2	291.4	312.8	299.8	347.7	1.71	2.35	4.9	1.64	12.37	6.99	2.18	21.24	1
High	Master Protein	Q18CG0	50S ribosomal protein L3 OS=Clostridioides difficile (strain 630) OX=272563 GN=rplC PE=3 SV=1	272.626	80	26	176	26	209	22.3	9.95	2136	26	0	1.049	1.056	0.741	1.04	1.02	1.144	1.114	1	1	0.0273407	1	1	0.983174	1	2720.7	2852.9	2871.9	2014.7	2829.1	2773.9	3112.9	3030.1	4.51	1.84	2.75	6.6	5.38	3.42	2.22	4.48	1
High	Master Protein	Q185L6	Succinyl-CoA:coenzyme A transferase OS=Clostridioides difficile (strain 630) OX=272563 GN=cat1 PE=4 SV=1	271.664	64	26	92	26	514	56.1	5.78	1225	26	0	0.508	0.527	0.932	0.593	0.683	0.775	0.811	0.0587319	0.0717907	1	0.152419	0.454691	1	1	393.2	199.6	207.1	366.5	233.3	268.4	304.6	319	17.14	3.58	3.02	8.84	7.23	13.81	1.33	8.28	1
High	Master Protein	Q185S8	30S ribosomal protein S2 OS=Clostridioides difficile (strain 630) OX=272563 GN=rpsB PE=3 SV=1	271.383	82	23	224	23	237	26.8	6.58	2683	23	0	1.043	1.015	1.208	0.991	1.169	1.01	0.972	1	1	0.615518	1	1	1	1	1208.1	1260.3	1226.5	1459.1	1197.5	1412.7	1220.8	1174.6	2.41	2.43	4.38	2.82	14.75	6.81	5.58	7.91	1
High	Master Protein	Q185W2	ABC-type transport system,cystine/aminoacid-family extracellular solute-binding protein OS=Clostridioides difficile (strain 630) OX=272563 GN=CD630_21740 PE=4 SV=1	268.518	78	22	102	22	265	29.2	7.11	1428	22	0	1.09	1.114	1.167	0.877	1.288	1.027	1.149	1	1	0.207816	0.763343	0.0800054	1	0.661692	522.4	569.5	582	609.4	458.4	672.8	536.4	600.4	0.76	1.83	0.2	4.6	7.96	4.17	2.7	2	1
High	Master Protein	Q18B46	Malonyl CoA-acyl carrier protein transacylase OS=Clostridioides difficile (strain 630) OX=272563 GN=fabD PE=3 SV=1	268.47	69	19	56	19	316	34.2	5.36	1458	19	0	0.972	1.017	1.41	0.957	1.167	1.083	1.088	1	1	0.074652	1	1	1	1	451.4	438.6	459.1	636.5	432	526.8	488.7	491.2	4.53	6.66	3.64	3.46	14.28	1.97	2.1	0.3	1
High	Master Protein	Q185D5	Peptidylprolyl isomerase OS=Clostridioides difficile (strain 630) OX=272563 GN=prsA PE=4 SV=1	267.938	65	41	115	41	380	42.9	7.85	952	41	0	0.961	1.004	1.107	0.867	1.045	0.985	0.913	1	1	0.881378	1	1	1	1	1038.6	998.4	1042.2	1149.6	900.2	1085.3	1023.2	948.4	6.48	1.54	0.91	8.09	6.04	3.26	2.6	3.06	1
High	Master Protein	Q18A87	Putative iron-dependent hydrogenase OS=Clostridioides difficile (strain 630) OX=272563 GN=CD630_08930 PE=4 SV=2	265.472	71	34	78	32	496	54.1	6.61	1204	34	0	0.868	0.941	0.975	0.796	0.976	0.974	1.056	1	1	1	1	1	1	1	141.1	122.4	132.8	137.6	112.3	137.7	137.3	148.9	9.15	10.9	1.91	2.44	16.41	11.78	6.55	3.96	1
High	Master Protein	Q185W5	ABC-type transport system,cystine/aminoacid-family extracellular solute-binding protein OS=Clostridioides difficile (strain 630) OX=272563 GN=CD630_21770 PE=4 SV=1	264.998	82	30	120	30	267	29.9	5.29	1563	30	0	1.085	1.124	1.134	1.006	1.217	0.966	1.039	1	1	1	1	0.866589	1	1	1056.4	1146.1	1187.6	1197.5	1062.7	1285.4	1020.2	1098	4.55	0.38	3.46	8.37	13.12	3.99	2.46	5.19	1
High	Master Protein	Q18C97	Serine--tRNA ligase OS=Clostridioides difficile (strain 630) OX=272563 GN=serS1 PE=3 SV=1	264.697	70	34	108	29	423	48.5	5.94	1406	34	1	0.996	0.969	0.922	1.06	1.093	1.138	1.206	1	1	1	1	1	1	0.833038	536.5	534.5	520	494.7	568.4	586.4	610.4	647.3	1.13	0.41	3.69	0.75	4.44	4.77	4.63	13.13	1
High	Master Protein	Q18CN4	Putative S1 RNA-binding domain-containing protein OS=Clostridioides difficile (strain 630) OX=272563 GN=CD630_01450 PE=4 SV=2	264.367	64	47	70	47	713	80.5	5.48	733	47	0	0.983	0.991	1.116	0.971	1.022	1.03	0.926	1	1	1	1	1	1	1	307.4	302	304.5	342.9	298.5	314.1	316.6	284.6	0.43	2.14	4.96	0.65	11.2	8.1	1.67	6.06	1
High	Master Protein	Q183G0	Serine hydroxymethyltransferase OS=Clostridioides difficile (strain 630) OX=272563 GN=glyA PE=3 SV=1	263.756	57	31	117	31	414	45.8	5.97	1437	31	0	0.869	0.896	1.19	0.902	1.098	0.987	0.854	1	1	0.269242	1	1	1	0.86358	1568.6	1363.3	1405.4	1867.1	1415	1721.6	1548.2	1339.9	1.96	0.99	2.35	6.84	10.62	0.14	2.83	2.4	1
High	Master Protein	Q18CR1	Carbon monoxide dehydrogenase OS=Clostridioides difficile (strain 630) OX=272563 GN=cooS PE=4 SV=1	263.472	54	39	72	39	633	68.1	5.59	1180	39	0	1.487	1.509	2.406	1.604	1.001	0.976	0.827	0.123749	0.119554	0.00176342	0.0579519	1	1	1	919.4	1366.7	1386.9	2211.6	1474.3	920.3	897.4	760.5	17.15	1.31	0.4	3	6.01	4.15	1.12	0.12	1
High	Master Protein	Q180Y6	Transcription termination factor Rho OS=Clostridioides difficile (strain 630) OX=272563 GN=rho PE=3 SV=2	262.162	70	45	69	45	529	60.2	8.05	959	45	0	0.933	0.985	1.082	0.954	1.019	0.944	0.917	1	1	1	1	1	1	1	472.7	440.8	465.4	511.5	450.8	481.8	446.3	433.6	12.66	2.31	1.88	6.08	16.19	2.81	3.74	2.2	1
High	Master Protein	Q185L3	4-hydroxybutyrate dehydrogenase (4-hydroxybutanoate:NAD+ oxidoreductase) OS=Clostridioides difficile (strain 630) OX=272563 GN=4hbD PE=4 SV=1	261.634	55	19	125	19	372	41.9	5.36	2263	19	0	0.632	0.662	0.616	0.673	0.565	0.957	0.959	0.207578	0.326172	0.0814215	0.349976	0.0931237	1	1	1048.6	662.6	694.5	645.5	706.2	592.3	1003.4	1005.6	2.16	5.93	4.4	7.5	15.32	9.8	1.15	13.58	1
High	Master Protein	Q18A72	PHB domain-containing protein OS=Clostridioides difficile (strain 630) OX=272563 GN=CD630_08810 PE=4 SV=1	261.453	72	32	91	30	347	38.5	5.38	1251	32	0	1.398	1.371	1.53	1.42	1.508	1.057	1.072	0.112664	0.13935	0.020412	0.0827616	0.0416186	1	1	862.4	1205.4	1182.2	1319.5	1224.8	1300.5	911.8	924.4	5.08	0.7	0.03	2.75	3.63	12.42	3.96	4.29	1
High	Master Protein	Q18B19	Anaerobic nitric oxide reductase flavorubredoxin (FlRd) (FlavoRb) OS=Clostridioides difficile (strain 630) OX=272563 GN=norV PE=3 SV=1	260.566	83	29	76	29	397	44.8	5.44	882	29	0	1.012	0.948	0.977	0.915	0.842	1.01	1.099	1	1	1	1	1	1	1	886.6	897.6	840.2	866.2	811.7	746.9	895.3	974.4	4.18	0.46	4.99	4.18	1.11	11.66	5.58	11.17	1
High	Master Protein	Q18AQ5	Electron transfer flavoprotein subunit alpha OS=Clostridioides difficile (strain 630) OX=272563 GN=etfA3 PE=4 SV=1	259.658	73	28	202	28	336	36.1	5.22	2849	28	0	1.079	1.068	1.131	1.123	0.98	0.837	0.809	1	1	0.53145	1	1	0.594311	0.233439	2142.5	2312.3	2288.7	2423.4	2406.3	2098.8	1793.3	1733.5	7.16	2.46	3.4	2.22	2.73	7.46	2.57	2.14	1
High	Master Protein	Q185Q7	Putative 2-nitropropane dioxygenase OS=Clostridioides difficile (strain 630) OX=272563 GN=CD630_21200 PE=4 SV=1	259.406	80	26	57	26	352	38	6.29	1261	26	0	0.97	0.97	1.278	0.935	1.087	0.953	1.082	1	1	0.0971746	1	1	1	1	410.4	398.2	398.1	524.4	384	446.3	391	444.2	5.7	4.83	0.61	5.09	8.97	3.69	0.27	2.09	1
High	Master Protein	Q18C45	Putative rubrerythrin OS=Clostridioides difficile (strain 630) OX=272563 GN=CD630_15240 PE=4 SV=1	257.708	90	21	160	10	181	20	5.63	3216	21	0	0.905	0.85	0.745	1.064	0.905	1.197	0.901	1	1	0.159501	1	1	1	1	697.4	631.3	592.6	519.5	742.3	631.1	834.5	628.2	8.13	3.29	4.72	11.15	7.39	2.43	7.35	4.43	1
High	Master Protein	Q180F3	DNA ligase OS=Clostridioides difficile (strain 630) OX=272563 GN=ligA PE=3 SV=2	257.534	68	47	75	46	674	76.4	5.1	987	47	0	0.976	1.038	1.252	0.865	1.055	0.902	0.869	1	1	0.167564	1	1	1	1	219.1	213.8	227.4	274.2	189.4	231.2	197.5	190.3	2.16	3.51	1.54	3.93	10.88	3.93	6.79	1.34	1
High	Master Protein	Q18CX9	Flagellar hook-associated protein 2 OS=Clostridioides difficile (strain 630) OX=272563 GN=fliD PE=3 SV=1	256.797	75	35	53	35	507	56	5.53	1026	35	0	0.928	0.92	0.616	0.851	0.715	0.851	0.647	1	1	0.0119859	1	0.118231	1	0.0427775	558.6	518.3	514.1	344	475.2	399.4	475.3	361.6	10.72	0.86	0.47	0.54	5.59	3.62	0.08	9.27	1
High	Master Protein	Q18AZ5	Ion-translocating oxidoreductase complex subunit C OS=Clostridioides difficile (strain 630) OX=272563 GN=rnfC PE=3 SV=1	256.169	70	28	80	28	445	48.1	6.71	1264	28	0	0.977	0.98	1.025	0.908	1.044	0.871	1.016	1	1	1	1	1	1	1	786.6	768.3	770.6	806.6	713.9	821.2	685.2	799.2	7.3	1.11	0.21	0.68	16.86	6.29	4.56	3.01	1
High	Master Protein	Q182N4	DUF4091 domain-containing protein OS=Clostridioides difficile (strain 630) OX=272563 GN=CD630_25470 PE=4 SV=1	255.393	51	36	75	36	582	68	5.14	823	36	0	0.969	0.973	0.667	1.053	0.846	1.163	0.992	1	1	0.0801591	1	1	1	1	806.7	781.6	784.6	537.8	849.8	682.3	937.8	800.6	3.38	1.92	5.63	4.42	17.2	5.66	2.67	5.83	1
High	Master Protein	Q183A0	PTS system, glucose-specific IIBC component OS=Clostridioides difficile (strain 630) OX=272563 GN=ptsG-BC PE=4 SV=1	254.924	30	19	218	19	523	56.6	8.66	4892	19	0	1.002	0.986	1.082	1.021	1.03	0.866	0.745	1	1	1	1	1	1	0.216233	2033.4	2036.8	2004.2	2200.3	2076.1	2094.5	1760.5	1515.6	1.58	1.29	0.22	0.69	15.61	2.69	3.76	2.03	1
High	Master Protein	Q18D66	DNA helicase OS=Clostridioides difficile (strain 630) OX=272563 GN=pcrA PE=3 SV=1	253.4	63	46	70	46	754	86.2	6.05	862	46	0	1.115	1.084	1.344	1.103	1.323	1.15	1.103	1	1	0.174365	1	0.454691	1	1	228.9	255.2	248.2	307.5	252.5	302.8	263.3	252.5	2.95	4	0.41	2.53	16.8	1.87	7.87	2.09	1
High	Master Protein	Q180E8	ATP-dependent Clp protease ATP-binding subunit ClpX OS=Clostridioides difficile (strain 630) OX=272563 GN=clpX PE=3 SV=1	253.119	61	30	81	30	416	46.4	5.1	1371	30	0	0.809	0.736	1.177	0.758	1.069	0.953	1.053	1	0.79425	1	0.914799	1	1	1	561.4	453.9	413.4	660.9	425.8	599.8	534.7	591.3	13.42	2	8.52	7.97	15.56	4.44	2.26	2.09	1
High	Master Protein	Q18CK7	Putative ferredoxin/flavodoxin oxidoreductase,beta subunit OS=Clostridioides difficile (strain 630) OX=272563 GN=CD630_01170 PE=4 SV=1	252.169	79	14	137	14	250	26.7	6.86	2982	14	0	1.358	1.274	1.483	1.172	1.143	0.791	1.005	0.0941843	0.231347	0.014928	0.809095	1	0.356013	1	372.1	505.2	474.2	551.8	435.9	425.3	294.3	373.9	7.37	0.64	2.41	0.55	7.62	4.29	4.05	4.99	1
High	Master Protein	Q189R4	Carbon monoxide dehydrogenase OS=Clostridioides difficile (strain 630) OX=272563 GN=cooS1 PE=4 SV=1	251.574	56	36	56	36	639	68.7	5.76	844	36	0	0.772	0.841	0.893	1.038	1.082	0.64	0.627	0.564443	1	1	1	1	0.181975	0.0529208	566.3	437.1	476	505.5	587.7	612.7	362.6	354.9	2.51	5.88	2.3	10.73	4.53	8.09	9.33	1.25	1
High	Master Protein	Q5S4P9	Acd OS=Clostridioides difficile (strain 630) OX=272563 GN=acd PE=4 SV=1	251.573	61	32	48	32	607	65.8	9.52	918	32	0	0.775	0.713	0.776	0.775	0.725	0.884	0.712	1	0.627016	0.532994	1	0.591375	1	0.562853	95.6	74.1	68.2	74.2	74	69.3	84.5	68.1	16.54	10.65	4.4	5.1	1.23	4.21	1.09	13.14	1
High	Master Protein	Q181W7	Putative pyridoxal phosphate-dependent transferase OS=Clostridioides difficile (strain 630) OX=272563 GN=CD630_23820 PE=4 SV=1	250.786	61	34	108	34	419	47.3	5.43	1038	34	0	1.943	2.068	2.755	1.605	1.281	1.131	1.091	0.0660303	0.0452148	0.00478039	0.233167	1	1	1	249.7	485.1	516.3	687.8	400.7	319.8	282.4	272.3	10.14	6.71	3.07	15.42	3.29	9.5	10.77	10.42	1
High	Master Protein	Q18CK3	Probable butyrate kinase OS=Clostridioides difficile (strain 630) OX=272563 GN=buk PE=3 SV=1	250.676	78	29	108	29	359	38.7	5.45	1781	29	0	1.382	1.311	1.378	1.158	1.258	0.89	1.162	0.0459935	0.0902014	0.0213533	0.695038	0.160647	1	0.678507	765.9	1058.7	1004	1055.6	887.2	963.8	681.5	889.9	4.25	0.17	1.34	1.84	9.53	4.9	0.12	1.21	1
High	Master Protein	Q18BJ3	Ribonuclease Y OS=Clostridioides difficile (strain 630) OX=272563 GN=rny PE=3 SV=2	250.224	63	41	76	39	513	58.1	5.81	799	41	0	0.953	0.913	1.136	0.928	1.145	0.997	0.947	1	1	0.88847	1	1	1	1	638.8	608.7	583.2	725.8	592.7	731.3	636.9	605.1	0.2	0.22	2.26	3.03	15.1	4.47	1.86	3.26	1
High	Master Protein	Q18BE4	Cysteine desulfurase IscS OS=Clostridioides difficile (strain 630) OX=272563 GN=iscS2 PE=3 SV=1	249.765	64	24	201	24	397	43.8	6.44	2071	24	0	0.897	0.91	1.2	0.839	0.928	0.963	0.781	1	1	0.426596	1	1	1	0.394332	1363.1	1222.1	1240.6	1635.7	1143.6	1265	1312.4	1064.2	2.8	2.89	1.66	2.78	14.54	2.02	5.82	0.12	1
High	Master Protein	Q18AQ7	3-hydroxybutyryl-CoA dehydrogenase OS=Clostridioides difficile (strain 630) OX=272563 GN=hbd PE=4 SV=1	249.568	93	25	228	25	281	30.7	6.16	2021	25	0	1.046	1.027	0.888	1.094	0.8	0.797	0.768	1	1	0.608215	1	0.218991	0.321587	0.112628	1718.2	1798.1	1764.5	1526.6	1879.1	1374.7	1369.7	1320	3.73	5.21	3.02	1.25	5.83	5.02	6.48	0.7	1
High	Master Protein	Q18CD6	Glutamate--tRNA ligase OS=Clostridioides difficile (strain 630) OX=272563 GN=gltX PE=3 SV=1	249.386	72	41	90	41	493	56.6	5.55	961	41	0	0.995	0.965	0.924	0.955	1.007	1.065	0.997	1	1	0.898761	1	1	1	1	844.8	840.6	815.2	781	806.5	850.4	900	842.4	1.61	0.58	3.1	2.15	0.03	8.23	2.13	4.14	1
High	Master Protein	Q18BM5	Peptidylprolyl isomerase OS=Clostridioides difficile (strain 630) OX=272563 GN=CD630_13570 PE=4 SV=1	247.682	83	30	125	30	251	28.4	4.89	1048	30	0	0.803	0.825	1.076	0.809	1.002	0.808	0.763	1	1	1	1	1	1	0.857326	1706.3	1370.8	1407.1	1835.3	1380.6	1709.2	1378.3	1301.2	15.29	1.34	1.11	8.83	13.24	5.02	2.73	3.7	1
High	Master Protein	Q181J6	Putative homocysteine S-methyltransferase OS=Clostridioides difficile (strain 630) OX=272563 GN=CD630_35960 PE=4 SV=1	246.893	58	41	65	41	793	86.6	5.1	1027	41	0	0.826	0.825	0.937	0.851	0.942	0.757	0.99	1	1	1	1	1	0.850457	1	370	305.5	305.4	346.8	315	348.4	280	366.4	13.39	0.02	3.93	9.57	14.44	2.34	4.11	0.46	1
High	Master Protein	Q18A86	Putative iron-dependent hydrogenase OS=Clostridioides difficile (strain 630) OX=272563 GN=CD630_08940 PE=4 SV=1	244.518	62	35	68	33	498	55	6.87	1057	35	1	0.821	0.869	0.989	0.865	1.03	0.882	0.901	1	1	1	1	1	1	1	460.8	378.2	400.3	455.8	398.6	474.5	406.3	415.4	0.59	6.88	1.61	14.5	7.91	3.43	9.24	13.1	1
High	Master Protein	Q181T6	Triosephosphate isomerase OS=Clostridioides difficile (strain 630) OX=272563 GN=tpi PE=3 SV=1	243.899	83	21	110	21	247	27.2	5.15	1717	21	0	0.9	0.888	0.732	0.864	0.827	0.988	0.889	1	1	0.141761	1	1	1	1	1917.4	1725.4	1702	1403.9	1656.6	1585.1	1895.1	1705.2	4.62	0.38	4.46	7.85	14.82	3.11	0.52	5.65	1
High	Master Protein	Q18D70	Peptidyl-prolyl cis-trans isomerase OS=Clostridioides difficile (strain 630) OX=272563 GN=ppiB PE=3 SV=1	238.903	98	15	100	15	174	19	6.07	1501	15	0	1.077	1.062	1.227	1.023	1.135	1.038	0.996	1	1	0.229866	1	1	1	1	829.4	893.1	880.9	1017.5	848.2	941.1	861.2	825.8	3.94	2.05	2.87	3.39	13.18	3.04	1.57	1.07	1
High	Master Protein	Q18D50	Putative K/Mg/Cd/Cu/Zn/Na/Ca/Na/H-transporting P-type ATPase OS=Clostridioides difficile (strain 630) OX=272563 GN=CD630_03130 PE=3 SV=1	238.748	49	38	58	38	795	86.3	5.21	845	38	0	0.922	0.931	1.17	0.962	1.026	1.052	0.984	1	1	1	1	1	1	1	291.7	268.9	271.6	341.4	280.7	299.3	307	287.2	9.94	5.15	4.15	6.09	17.71	3.82	0.24	5.41	1
High	Master Protein	Q18BC3	Vitamin B12-dependent ribonucleotide reductase OS=Clostridioides difficile (strain 630) OX=272563 GN=CD630_12610 PE=3 SV=1	237.668	44	39	66	39	729	83.3	6.96	844	39	0	0.87	0.901	1.107	0.814	0.977	0.852	0.887	1	1	1	1	1	1	1	422.5	367.7	380.5	467.7	343.9	412.8	360.1	374.8	1.54	4.84	1.55	1.86	17.5	3.25	5.24	0.1	1
High	Master Protein	Q18AY4	Nitroreductase-family protein OS=Clostridioides difficile (strain 630) OX=272563 GN=CD630_11250 PE=4 SV=1	237.381	76	27	87	27	289	32.7	5.38	1275	27	0	1.407	1.349	1.382	1.257	1.072	1.404	1.132	0.67187	0.958861	0.280191	1	1	0.751672	1	985.7	1386.8	1329.7	1361.9	1239.2	1057	1384.2	1116.2	1.97	1.72	2.36	14.36	3.96	0.37	17.87	9.82	1
High	Master Protein	Q180Q5	Putative iron-only hydrogenase, catalytic subunit HymC-like OS=Clostridioides difficile (strain 630) OX=272563 GN=CD630_34070 PE=4 SV=1	237.262	62	31	50	31	593	64.8	6.29	1075	31	0	1.149	1.11	1.126	0.877	0.859	0.692	1.066	1	1	1	1	1	0.489824	1	235.9	271.1	261.9	265.6	206.8	202.7	163.1	251.4	13.58	3.3	2.89	0.95	17.12	4.46	4.45	3.04	1
High	Master Protein	Q189S5	Bifunctional carbon monoxide dehydrogenase/acetyl-CoA synthase, subunit alpha/beta OS=Clostridioides difficile (strain 630) OX=272563 GN=CD630_07280 PE=4 SV=1	237.166	53	33	55	33	708	76.5	4.78	824	33	0	0.679	0.688	0.827	0.809	0.966	0.691	0.893	0.646129	0.692466	1	1	1	0.766114	1	583.8	396.5	401.5	482.6	472.5	564.1	403.3	521.5	7.62	0.03	5.62	25.23	4.97	4.11	4.88	2.36	1
High	Master Protein	Q182Y9	UDP-N-acetylmuramoyl-tripeptide--D-alanyl-D-alanine ligase OS=Clostridioides difficile (strain 630) OX=272563 GN=murF PE=3 SV=1	236.995	68	27	51	27	457	51	5.81	890	27	0	1.044	0.986	1.167	0.974	1.093	0.858	0.858	1	1	0.640524	1	1	1	1	463.3	483.7	456.7	540.7	451.5	506.5	397.7	397.6	2.73	4.71	1.63	4.89	12.77	6.12	4.26	0.96	1
High	Master Protein	Q186V9	Putative cell wall binding protein cwp13 OS=Clostridioides difficile (strain 630) OX=272563 GN=cwp13 PE=4 SV=1	235.75	55	34	53	31	795	87.2	6.86	941	34	0	0.861	1.005	0.699	1.112	0.896	1.211	1.204	1	1	0.0421313	1	1	0.846732	0.813915	95.3	82.1	95.8	66.6	106	85.4	115.4	114.7	3.11	3.71	6.2	2.6	10.19	2.46	7.19	3.55	1
High	Master Protein	Q189V7	Putative ATP-dependent RNA helicase OS=Clostridioides difficile (strain 630) OX=272563 GN=CD630_07610 PE=3 SV=1	234.285	62	35	64	35	537	60.5	8.57	950	35	0	1.113	1.114	1.331	1.013	1.12	1.06	1.031	1	1	0.238435	1	1	1	1	528.9	588.6	589.5	703.9	535.7	592.5	560.8	545.4	2.12	0.9	2.21	1.42	20.19	3.18	4.68	0.42	1
High	Master Protein	Q189X7	Putative penicillin-binding protein OS=Clostridioides difficile (strain 630) OX=272563 GN=CD630_07810 PE=4 SV=1	233.978	47	46	64	46	897	96.5	8.13	766	46	0	1.054	1.078	0.942	1.09	0.988	1.283	1.176	1	1	1	1	1	1	1	245.3	258.6	264.4	230.9	267.5	242.3	314.7	288.5	3.4	4.25	7.6	8.56	11.38	11.56	6.22	14.86	1
High	Master Protein	Q18AQ6	Electron transfer flavoproteins subunit beta OS=Clostridioides difficile (strain 630) OX=272563 GN=etfB3 PE=4 SV=2	233.555	93	26	203	25	260	28.3	5.06	2248	26	0	1.049	1.035	1.043	1.061	0.979	0.859	0.814	1	1	1	1	1	0.963246	0.346623	1936.5	2031.3	2004.1	2019.1	2055.4	1896.5	1663.6	1577.2	7.86	2.29	1.03	3.06	2.36	4.77	8.4	0.05	1
High	Master Protein	Q18BE3	Fe-s iron-sulfur cluster assembly protein, nifu family OS=Clostridioides difficile (strain 630) OX=272563 GN=CD630_12800 PE=4 SV=1	233.205	99	14	134	14	146	15.9	4.7	1891	14	0	0.861	0.87	1.012	0.793	0.805	0.849	0.741	1	1	1	0.512086	0.583293	1	0.207971	1293.1	1113.3	1125.3	1308	1025.5	1041.3	1097.7	958.6	6.64	1.44	1.66	4.18	6.43	4.05	7.02	10.36	1
High	Master Protein	Q180P4	ATP-dependent 6-phosphofructokinase OS=Clostridioides difficile (strain 630) OX=272563 GN=pfkA PE=3 SV=1	232.987	71	21	94	21	319	34.2	7.42	1714	21	0	1.038	1.031	0.934	1.003	0.945	1.033	1.021	1	1	0.933143	1	1	1	1	780.3	810	804.7	729.1	782.7	737.6	806.2	796.9	1.38	0.03	3.86	2.66	2.58	2.35	5.59	4.09	1
High	Master Protein	Q183C1	Putative sporulation stage II, protein E OS=Clostridioides difficile (strain 630) OX=272563 GN=CD630_26850 PE=4 SV=1	232.591	49	34	56	34	589	67.4	5.45	801	34	0	0.91	0.928	1.082	0.959	0.961	0.886	0.872	1	1	1	1	1	1	1	296.7	270.2	275.3	321.1	284.6	285.1	262.9	258.9	0.6	10.95	2.84	6.75	1.95	6.14	2.28	10.24	1
High	Master Protein	Q182N7	ABC-type transport system, sugar-family extracellular solute-binding protein OS=Clostridioides difficile (strain 630) OX=272563 GN=CD630_25500 PE=4 SV=2	230.499	64	26	96	24	425	47.7	4.93	841	26	0	1.165	1.168	1.361	1.177	1.415	1.143	1.2	0.979335	0.867518	0.0346457	0.647912	0.0406135	1	0.469667	406	473.1	474.2	552.8	478	574.4	464	487.4	7.99	2.11	1.66	0.56	5.17	0.37	3.61	7.28	1
High	Master Protein	Q183C9	Aspartate--ammonia ligase OS=Clostridioides difficile (strain 630) OX=272563 GN=asnA PE=3 SV=2	230.292	65	21	52	21	333	38.1	5.01	1203	21	0	1.038	1.012	1.145	0.955	1.123	0.882	0.932	1	1	1	1	1	1	1	760.5	789.6	769.5	870.9	726.5	853.8	670.7	708.5	2.68	5.09	3.24	7.33	17.05	2.96	3.81	3.87	1
High	Master Protein	Q181S1	Selenium metabolism protein yedf OS=Clostridioides difficile (strain 630) OX=272563 GN=CD630_36670 PE=3 SV=1	230.003	87	20	70	20	200	22.2	4.94	1486	20	0	0.997	0.965	0.772	1.034	0.989	1.169	1.071	1	1	0.125871	1	1	1	1	1168.8	1165.8	1128	902.8	1209.1	1155.9	1365.8	1252.2	1.66	0.76	0.46	9.99	10.78	2.07	2.63	1.77	1
High	Master Protein	Q18BH2	Transcription termination/antitermination protein NusA OS=Clostridioides difficile (strain 630) OX=272563 GN=nusA PE=3 SV=1	229.732	64	23	77	23	384	43.5	4.65	1668	23	0	1.088	1.044	1.196	0.975	1.164	1.006	1.021	1	1	0.415887	1	1	1	1	462	502.7	482.5	552.4	450.4	537.6	464.5	471.8	2.39	3.52	2.5	9.84	10.67	2.22	3.89	2.43	1
High	Master Protein	X1W3M5	Putative hydantoinase OS=Clostridioides difficile (strain 630) OX=272563 GN=CD630_17180 PE=4 SV=1	229.521	63	37	72	37	492	53.1	5.05	960	37	0	1.009	1.046	0.715	0.872	0.958	1.03	0.906	1	1	0.0950743	1	1	1	1	303.2	305.9	317.3	216.8	264.5	290.4	312.2	274.6	2.07	0.13	3.91	0.97	15.57	3.97	7.12	1.2	1
High	Master Protein	Q183T6	D-alanine--D-alanyl carrier protein ligase OS=Clostridioides difficile (strain 630) OX=272563 GN=dltA PE=3 SV=1	228.953	57	31	55	30	504	57.2	5.26	856	31	0	0.961	0.933	1.08	1.01	0.991	0.926	1.03	1	1	1	1	1	1	1	716.6	688.7	668.6	773.7	723.5	710	663.8	738	1.86	5.96	1.65	6.79	10.97	0.93	4.67	4.16	1
High	Master Protein	Q187P8	Biotin carboxylase OS=Clostridioides difficile (strain 630) OX=272563 GN=accC PE=4 SV=1	228.594	64	27	59	27	453	51.3	5.52	986	27	0	0.932	0.961	1.102	0.946	0.957	1.049	0.978	1	1	0.415094	1	1	1	1	521.4	486	500.9	574.5	493.4	499.1	547	509.7	2.34	3.76	1.27	0.17	5.13	2.23	4.76	1.24	1
High	Master Protein	Q182F4	Elongation factor 4 OS=Clostridioides difficile (strain 630) OX=272563 GN=lepA PE=3 SV=1	226.481	63	32	60	32	601	67.3	5.3	812	32	0	0.922	0.932	1.17	0.974	1.07	1.099	0.967	1	1	0.488691	1	1	1	1	173.3	159.9	161.4	202.7	168.7	185.3	190.5	167.5	4.51	0.16	1.24	6.8	4.27	8.5	7.96	2.33	1
High	Master Protein	Q182R7	Putative serine/threonine-protein kinase and phosphatase OS=Clostridioides difficile (strain 630) OX=272563 GN=stk PE=4 SV=1	225.578	54	28	57	27	669	71.7	5.11	1022	28	0	1.027	1.044	1.3	0.928	1.247	1.107	1.08	1	1	0.0894585	1	0.34488	1	1	678.3	696.9	708.2	882	629.4	845.7	751.1	732.3	5.69	0.94	0.7	5.8	9.67	5.43	1.03	2.34	1
High	Master Protein	Q18CJ7	Aminotransferase OS=Clostridioides difficile (strain 630) OX=272563 GN=aspC PE=3 SV=1	224.345	57	23	60	23	394	44.1	5.36	1057	23	0	0.856	0.854	0.985	0.755	0.86	0.937	0.89	1	1	1	0.349976	1	1	1	1013.4	867.5	865.3	998	765.6	871.7	949.3	902.2	0.35	0.31	2.06	1.44	4.53	9.46	5.39	13.21	1
High	Master Protein	Q18AP5	Putative cell wall-binding protein cwp18 OS=Clostridioides difficile (strain 630) OX=272563 GN=cwp18 PE=4 SV=1	224.293	78	28	47	27	350	37.4	8.92	874	28	0	0.968	0.988	0.588	1.056	0.93	1.068	1.064	1	1	0.000773176	1	1	1	1	898	869.4	887	528	947.9	835	959.3	955.9	1.13	2.09	7.65	3.2	0.56	3.79	0	1.2	1
High	Master Protein	Q18CP5	4-hydroxyphenylacetate decarboxylase glycyl radical subunit OS=Clostridioides difficile (strain 630) OX=272563 GN=hpdB PE=3 SV=1	223.983	47	39	58	39	902	101.2	5.53	842	39	0	1.108	1.307	1.07	1.01	0.976	0.577	0.71	1	1	1	1	1	0.187176	0.484456	58.3	64.6	76.2	62.3	58.8	56.9	33.6	41.4	3.31	13.02	6.74	1.69	10.12	14.03	1.73	7.29	1
High	Master Protein	Q188D7	ABC-type transport system, ATP-binding protein OS=Clostridioides difficile (strain 630) OX=272563 GN=CD630_20680 PE=4 SV=1	223.549	64	33	69	33	541	61.7	5.14	1156	33	0	1.033	1.008	1.221	0.99	1.07	1.047	0.952	1	1	0.271812	1	1	1	1	708.7	731.8	714.5	865.7	701.8	758.3	742.3	674.4	5.56	4.83	0.45	0.27	12.54	1.04	3.63	4.29	1
High	Master Protein	Q18C85	Chromosomal replication initiator protein DnaA OS=Clostridioides difficile (strain 630) OX=272563 GN=dnaA PE=3 SV=1	223.366	73	35	62	35	439	50.2	7.17	777	35	0	0.956	1.023	1.179	0.951	1.151	0.995	0.995	1	1	0.74396	1	1	1	1	629	601	643.4	741.2	598.2	723.8	626	626	4.04	1.25	0.98	5.48	14.83	5.89	6.3	5.04	1
High	Master Protein	Q181W4	Probable butyrate kinase OS=Clostridioides difficile (strain 630) OX=272563 GN=buk2 PE=3 SV=1	222.448	62	23	99	23	356	38.8	5.41	1468	23	0	1.456	1.459	1.736	1.083	1.449	1.084	1.159	0.649149	0.612957	0.0743556	1	0.552248	1	1	648.2	943.5	945.9	1125.2	702.3	939.2	702.5	751.3	22.45	0.29	0.48	3.16	9.8	3.93	10.41	4.89	1
High	Master Protein	Q182K1	Aminotransferase OS=Clostridioides difficile (strain 630) OX=272563 GN=CD630_25150 PE=3 SV=1	222.363	56	28	61	27	542	62	6.16	1035	28	0	0.955	1	1.108	0.958	1.015	1.055	1.071	1	1	1	1	1	1	1	398	379.9	398	441.1	381.2	404.1	420	426.2	6.86	5.37	1.33	0.36	0.59	3.18	11.92	2.26	1
High	Master Protein	Q18BS1	ABC-type transport system, ATP-binding protein OS=Clostridioides difficile (strain 630) OX=272563 GN=CD630_14050 PE=4 SV=1	221.849	63	37	50	36	639	73.4	5.14	710	37	0	0.938	0.941	1.192	0.924	1.156	1.067	0.988	1	1	0.797498	1	1	1	1	159.2	149.3	149.8	189.7	147.1	183.9	169.8	157.3	17.82	6.14	5.67	3.56	3.84	5.48	0.07	3.51	1
High	Master Protein	Q185J2	Putative phosphohexomutase OS=Clostridioides difficile (strain 630) OX=272563 GN=CD630_23180 PE=4 SV=1	221.575	69	35	54	35	500	55.6	5.22	838	35	0	0.897	0.907	0.74	0.962	0.836	1.147	0.922	1	1	0.2294	1	1	1	1	1086.5	974.1	985.2	803.6	1045.2	908.3	1246.4	1001.8	0.52	3.49	0.76	4.61	19.73	5.79	1.81	4.94	1
High	Master Protein	Q18CY4	Flagellar M-ring protein OS=Clostridioides difficile (strain 630) OX=272563 GN=fliF PE=3 SV=1	221.32	53	26	51	26	516	56.3	5.01	917	26	0	0.767	0.824	1.043	0.746	1.018	0.907	0.735	0.665585	1	1	0.406729	1	1	0.341194	453.8	348.2	374.1	473.3	338.5	462.1	411.6	333.7	2.95	0.19	8.92	9.71	12.76	5.21	2.69	3.21	1
High	Master Protein	Q185E1	Tagatose-6-phosphate kinase OS=Clostridioides difficile (strain 630) OX=272563 GN=fruK PE=3 SV=1	220.583	77	22	64	22	305	33.8	5.73	1050	22	0	1.065	1.091	0.604	0.982	0.732	1.023	0.945	1	1	0.109528	1	0.853667	1	1	393.3	418.9	429.1	237.5	386.3	287.9	402.3	371.8	13.69	0.29	6.55	5.96	19.78	11.71	3.52	0.44	1
High	Master Protein	Q183S7	Putative zinc-binding dehydrogenase OS=Clostridioides difficile (strain 630) OX=272563 GN=CD630_28430 PE=4 SV=1	220.553	77	21	53	21	332	36.1	5.2	1067	21	0	1.034	1.022	1.121	0.964	1.135	1.039	1.022	1	1	1	1	1	1	1	277.7	287.1	283.8	311.3	267.7	315.2	288.5	283.9	0.58	2.83	2.67	6.86	13.7	6.84	7.46	2.12	1
High	Master Protein	Q184F4	Uncharacterized protein OS=Clostridioides difficile (strain 630) OX=272563 GN=CD630_29630 PE=4 SV=1	220.063	63	30	51	30	469	52.5	9.03	1062	30	0	1.02	1.058	1.057	1.063	0.943	1.07	0.894	1	1	1	1	1	1	1	389.6	397.3	412.1	411.7	414.3	367.4	416.8	348.3	0.66	2.65	1.33	1.57	1.86	2.92	9.34	2.64	1
High	Master Protein	Q186D0	Alpha-phosphoglucomutase OS=Clostridioides difficile (strain 630) OX=272563 GN=pgm PE=3 SV=1	220.011	61	35	52	35	565	63.6	5.82	768	35	0	1.068	1.102	0.796	1.141	1.012	1.002	0.944	1	1	0.572495	1	1	1	1	176.1	188	194	140.2	201	178.1	176.4	166.3	6.11	3.82	0.75	1.48	18.35	3.19	3.16	11.07	1
High	Master Protein	Q181S0	Transcriptional regulator, TPR family OS=Clostridioides difficile (strain 630) OX=272563 GN=CD630_36680 PE=4 SV=1	219.944	63	37	65	37	430	50.9	5.6	800	37	0	0.982	0.972	1.133	0.959	1.057	0.985	0.99	1	1	0.111416	1	1	1	1	847.4	832.5	823.6	959.8	812.5	895.9	834.6	839.1	1.63	1.27	1	3.9	2.72	0.27	4.24	2.07	1
High	Master Protein	Q180F2	Multifunctional fusion protein OS=Clostridioides difficile (strain 630) OX=272563 GN=rph PE=3 SV=1	218.297	59	23	48	23	449	50.1	7.37	1010	23	0	1.007	0.948	1.241	0.918	1.085	1.065	0.915	1	1	0.663362	1	1	1	1	307.5	309.5	291.6	381.5	282.2	333.7	327.5	281.3	6.68	2.18	1.83	4.66	15.02	8.66	2.36	13.21	1
High	Master Protein	Q186L1	Multifunctional fusion protein OS=Clostridioides difficile (strain 630) OX=272563 GN=gcvTPA PE=3 SV=1	216.58	44	31	50	31	824	91.9	5.83	779	31	0	1.742	1.721	1.297	1.663	1.535	0.814	1.388	0.44199	0.466923	0.994125	0.512086	0.751028	1	1	160.2	279.1	275.8	207.8	266.5	246	130.4	222.4	16.78	4.8	4.16	28.37	1.57	12.18	1.76	7.09	1
High	Master Protein	Q188C0	Aspartokinase OS=Clostridioides difficile (strain 630) OX=272563 GN=lysC PE=3 SV=1	214.256	70	27	53	26	397	43.2	5.07	1113	27	1	1.014	1.042	0.967	1.017	0.891	0.955	0.948	1	1	1	1	1	1	1	679.5	689.1	708.3	657.1	691.1	605.3	648.7	643.9	4.14	3.52	2.04	7.01	3.68	2.79	4.22	2.4	1
High	Master Protein	Q187E1	3-deoxy-D-arabino-heptulosonate 7-phosphate synthase OS=Clostridioides difficile (strain 630) OX=272563 GN=aroF1 PE=4 SV=1	213.64	86	27	68	27	337	36.7	6.57	883	27	0	1.109	1.168	1.165	1.163	1	0.869	1.033	1	0.793144	0.294509	0.704842	1	0.956471	1	713	790.5	832.8	830.9	829.5	713.3	619.3	736.3	0.67	1.09	4.22	4.57	6.96	5.97	5.01	1.13	1
High	Master Protein	Q183S8	Nitrilase (Carbon-nitrogen hydrolase) OS=Clostridioides difficile (strain 630) OX=272563 GN=CD630_28420 PE=4 SV=1	213.506	77	21	54	21	308	34.3	5.36	836	21	0	1.022	0.981	0.823	1.054	0.813	0.949	0.853	1	1	0.685024	1	1	1	1	636	650.1	623.9	523.8	670.5	516.9	603.8	542.3	5.31	7.08	0.97	4.38	15.54	6.74	7.52	5.46	1
High	Master Protein	Q18C40	Tyrosine--tRNA ligase OS=Clostridioides difficile (strain 630) OX=272563 GN=tyrS PE=3 SV=1	213.083	72	30	88	30	402	45.7	5.55	1149	30	0	1.021	1.031	1.108	1.01	1.083	0.952	0.928	1	1	0.448021	1	1	1	1	1377.8	1406.5	1420.8	1526.6	1391.9	1492.2	1311.5	1278.7	2.3	2.22	5.2	4.23	4.74	2.08	2.98	0.85	1
High	Master Protein	Q181B3	Ribose-phosphate pyrophosphokinase OS=Clostridioides difficile (strain 630) OX=272563 GN=prs PE=3 SV=1	213.074	58	17	73	17	316	34.2	5.6	1078	17	0	0.99	0.992	1.255	0.896	1.162	0.878	0.818	1	1	0.640524	1	1	1	1	721.6	714.3	715.6	905.3	646.8	838.8	633.2	590.6	3.22	4.53	2.17	1.22	20.36	0.85	6.44	9.88	1
High	Master Protein	Q18C49	ABC-type transport system, permease OS=Clostridioides difficile (strain 630) OX=272563 GN=CD630_15290 PE=4 SV=1	212.67	56	21	52	21	409	45.4	7.39	1324	21	0	0.942	0.897	1.136	0.92	1.114	1.063	0.986	1	1	0.375099	1	1	1	1	593.8	559.1	532.4	674.5	546.2	661.7	631.3	585.7	0.62	1.77	1.29	0.41	10.12	2.62	1.66	2.27	1
High	Master Protein	Q181E1	Nicotinate phosphoribosyltransferase OS=Clostridioides difficile (strain 630) OX=272563 GN=CD630_35430 PE=3 SV=1	211.983	67	27	44	27	476	53.8	6.47	799	27	0	0.943	1.058	0.824	0.771	0.763	0.699	0.933	1	1	1	1	1	1	1	35.7	33.6	37.7	29.4	27.5	27.2	24.9	33.3	3.64	15.09	4.24	8.12	5.93	11.9	2.25	45.47	1
High	Master Protein	Q18BZ4	Putative rubrerythrin (Rr) OS=Clostridioides difficile (strain 630) OX=272563 GN=CD630_14740 PE=4 SV=1	211.781	90	21	94	10	181	20	5.49	1552	21	6	0.93	0.895	0.818	1.034	0.878	1.234	0.954	1	1	1	1	1	1	1	1052.6	979.4	941.7	860.8	1088.4	924.6	1298.6	1004.5	18.92	1.23	0.12	19.45	5.06	2.75	7.93	8.41	1
High	Master Protein	Q18CF5	30S ribosomal protein S7 OS=Clostridioides difficile (strain 630) OX=272563 GN=rpsG PE=3 SV=1	211.755	66	15	165	15	156	17.7	9.92	1508	15	0	1.013	1.011	0.859	1.022	0.979	1.053	1.035	1	1	0.149448	1	1	1	1	1787.9	1810.8	1807.4	1536.1	1828	1749.8	1883.3	1850.8	0.4	0.67	0.16	4.69	0.06	4.39	1.31	6.94	1
High	Master Protein	Q181U1	Transcriptional regulator, SorC family OS=Clostridioides difficile (strain 630) OX=272563 GN=cggR PE=4 SV=1	211.392	81	31	57	31	340	38.1	6.44	944	31	0	1.01	1.018	1.221	0.936	1.14	1.091	0.964	1	1	0.593763	1	1	1	1	467.4	471.9	475.9	570.6	437.7	533.1	509.8	450.7	9.97	4.88	0.53	5.19	6.43	9.1	11.88	2.99	1
High	Master Protein	Q18CH3	30S ribosomal protein S5 OS=Clostridioides difficile (strain 630) OX=272563 GN=rpsE PE=3 SV=1	211.189	83	17	149	17	169	17.8	9.82	3586	17	0	1.002	1.041	0.904	1.021	0.971	1.025	1.057	1	1	0.183381	1	1	1	1	1707	1710.7	1777.5	1542.8	1742.2	1658.1	1750.5	1804.1	1.21	1.22	3.03	3.24	1.55	2.99	0.05	3.59	1
High	Master Protein	Q18CL0	Phosphoglucosamine mutase OS=Clostridioides difficile (strain 630) OX=272563 GN=glmM PE=3 SV=2	210.122	60	27	76	27	448	48.8	5.26	1074	27	0	0.935	0.95	1.084	0.949	0.959	0.979	0.872	1	1	1	1	1	1	1	394.5	368.7	374.7	427.7	374.3	378.2	386.3	344.1	8.68	0.3	5.42	2.44	4.37	0.13	7.66	3.95	1
High	Master Protein	Q183N2	Cell surface protein cwp10 OS=Clostridioides difficile (strain 630) OX=272563 GN=cwp10 PE=4 SV=2	209.869	51	34	55	34	626	66.8	8.94	630	34	0	0.752	0.76	0.731	0.668	0.736	1.373	1.165	1	1	1	1	1	1	1	173.9	130.7	132.2	127.1	116.1	127.9	238.7	202.6	38.38	6.75	13.42	25.57	17.14	6.51	7.06	4.41	1
High	Master Protein	Q182I8	Putative pyridoxal phosphate-dependent transferase OS=Clostridioides difficile (strain 630) OX=272563 GN=CD630_25020 PE=3 SV=1	209.736	73	24	52	24	367	41.9	5.19	1017	24	0	1.427	1.504	1.905	1.317	1.408	0.926	0.99	0.0240789	0.012124	0.000534079	0.0463703	0.0162146	1	1	623.6	890.1	938	1188.2	821.5	878.2	577.3	617.1	4.07	0.53	3.59	8.17	0.42	0.58	2.82	2.59	1
High	Master Protein	Q18AZ4	Putative solute-binding lipoprotein OS=Clostridioides difficile (strain 630) OX=272563 GN=CD630_11310 PE=4 SV=1	209.356	54	30	46	30	571	64.6	8.19	756	30	0	1.017	0.997	1.147	0.975	1.121	1.121	1.043	1	1	0.375099	1	1	1	1	555.8	565.4	554.2	637.5	542.2	623.1	623	579.9	3.84	4.16	1.74	2.39	5.55	6.65	0.57	5.07	1
High	Master Protein	Q181Q7	Adenylosuccinate synthetase OS=Clostridioides difficile (strain 630) OX=272563 GN=purA PE=3 SV=1	208.612	61	25	51	25	429	47.2	5.41	1007	25	0	0.915	0.921	0.708	0.967	0.758	1.082	0.861	1	1	0.220159	1	0.806974	1	1	357.2	326.9	329.1	252.9	345.2	270.6	386.6	307.5	1.76	3.86	1.92	9.08	19.51	1.9	1.45	10.87	1
High	Master Protein	Q185W8	Putative anaerobic dehydrogenase OS=Clostridioides difficile (strain 630) OX=272563 GN=CD630_21790 PE=3 SV=1	206.735	62	41	63	41	725	82.6	8.47	839	41	0	1.333	1.33	1.183	1.293	1.318	0.883	0.997	0.261329	0.287071	0.537842	0.358409	0.285006	1	1	314	418.7	417.6	371.4	406	413.9	277.3	313.2	1.56	0.93	1.71	9.65	10.29	1.04	4.41	7.2	1
High	Master Protein	Q183M2	Putative cell surface protein cwp5 OS=Clostridioides difficile (strain 630) OX=272563 GN=cwp5 PE=4 SV=1	206.501	68	34	51	32	525	57.2	7.2	693	34	0	1.23	1.181	0.719	1.176	0.882	1.104	1.074	1	1	0.116601	1	1	1	1	194	238.6	229	139.5	228.2	171.1	214.1	208.4	3.87	2.88	2.77	15.27	0.07	3.99	0.41	9.15	1
High	Master Protein	Q18A92	UPF0371 protein CD630_08980 OS=Clostridioides difficile (strain 630) OX=272563 GN=CD630_08980 PE=3 SV=1	205.474	61	31	46	31	501	56.5	6.29	818	31	0	1.018	1.004	1.152	0.983	1.08	0.895	0.903	1	1	0.901349	1	1	1	1	271.3	276.1	272.3	312.6	266.8	292.9	242.8	244.8	9.95	0.23	5.09	6.9	13.23	0.27	0.4	1.12	1
High	Master Protein	Q18CF9	50S ribosomal protein L4 OS=Clostridioides difficile (strain 630) OX=272563 GN=rplD PE=3 SV=2	203.728	76	17	118	17	207	22.7	9.99	2483	17	0	1.027	1.067	0.795	1.096	1.129	1.21	1.174	1	1	0.172138	1	1	0.79707	1	1523.9	1565	1625.8	1211.4	1670.6	1720.5	1843.3	1789.1	4.89	4.82	3.42	1.67	11.74	4.21	0.93	3.32	1
High	Master Protein	Q18CE7	50S ribosomal protein L7/L12 OS=Clostridioides difficile (strain 630) OX=272563 GN=rplL PE=3 SV=1	203.255	81	15	157	15	121	12.6	4.77	2922	15	0	1.001	0.995	0.685	1.041	0.902	1.09	0.99	1	1	0.0971746	1	1	1	1	1714.3	1716.1	1705.6	1174.9	1785.3	1546.5	1869	1696.6	8.98	1.89	2.27	9.33	15.44	3.54	0.33	1.3	1
High	Master Protein	Q180Y2	Peptide chain release factor 1 OS=Clostridioides difficile (strain 630) OX=272563 GN=prfA PE=3 SV=1	202.983	75	33	76	33	354	40	5.25	1001	33	0	0.979	0.966	1.211	0.922	1.145	1.12	1.035	1	1	0.229451	1	1	1	1	814.6	797.2	786.7	986.5	751.2	933.1	912.3	843.4	2.98	1.57	2.81	2.7	12.63	1.2	2.06	2.27	1
High	Master Protein	Q181S8	tRNA uridine 5-carboxymethylaminomethyl modification enzyme MnmG OS=Clostridioides difficile (strain 630) OX=272563 GN=mnmG PE=3 SV=1	202.825	53	32	52	32	631	70.7	6.61	732	32	0	1.09	1.023	0.976	1.014	0.949	1.079	1.012	1	1	1	1	1	1	1	219.1	238.9	224.2	213.9	222.3	207.8	236.5	221.8	1.93	2.97	3.78	2.93	6.59	0.98	7.76	2.99	1
High	Master Protein	Q182D8	Ribosomal protein L11 methyltransferase OS=Clostridioides difficile (strain 630) OX=272563 GN=prmA PE=3 SV=1	201.915	67	23	43	23	315	35.2	4.69	895	23	0	0.985	0.962	1.232	0.996	1.063	0.872	0.931	1	1	0.801115	1	1	1	1	253.7	249.9	244	312.5	252.6	269.8	221.3	236.1	2.58	0.66	4.79	2.4	19.34	14.78	2.25	3.49	1
High	Master Protein	Q180W0	Alanine racemase OS=Clostridioides difficile (strain 630) OX=272563 GN=alr2 PE=1 SV=1	201.826	74	27	75	26	385	43.3	5.58	969	27	0	1.219	1.203	0.991	1.138	0.919	0.992	0.848	1	1	1	1	1	1	1	654.7	798	787.5	648.8	744.9	602	649.7	554.9	3.1	1.43	1.7	15.04	16.2	4.64	2.62	2.93	1
High	Master Protein	Q183I6	Putative radical SAM-family protein OS=Clostridioides difficile (strain 630) OX=272563 GN=CD630_27490 PE=4 SV=1	201.749	60	28	54	28	459	52.9	5.15	793	28	0	0.965	0.963	1.197	0.98	1.204	1.064	1.104	1	1	0.599838	1	1	1	1	454.5	438.8	437.8	544.2	445.2	547	483.4	501.7	3.61	0.67	5.39	5.07	12.13	5.69	9.43	3.7	1
High	Master Protein	Q18CH9	Adenylate kinase OS=Clostridioides difficile (strain 630) OX=272563 GN=adk PE=3 SV=1	201.512	94	25	73	25	216	23.7	5.53	989	25	0	1.03	0.997	0.728	1.032	0.966	1.158	1.029	1	1	0.0875517	1	1	1	1	982.7	1012.1	979.6	715.9	1014.2	948.9	1138.2	1011.2	4.54	2.97	1.74	7.8	11.96	0.22	0.75	6.67	1
High	Master Protein	Q18B18	Putative radical SAM-superfamily protein OS=Clostridioides difficile (strain 630) OX=272563 GN=CD630_11580 PE=4 SV=1	200.462	45	28	45	28	614	70.8	5.92	832	28	0	0.885	0.881	0.854	0.933	0.83	0.937	0.928	1	1	0.42999	1	0.585296	1	1	463.7	410.3	408.6	396	432.7	384.8	434.6	430.2	4.85	0.75	4.79	5	2.28	9.29	4.18	5.34	1
High	Master Protein	Q188G6	Xanthine dehydrogenase subunit XdhD,molybdopterin-binding OS=Clostridioides difficile (strain 630) OX=272563 GN=XdhD PE=4 SV=1	199.936	43	33	56	32	754	82	6.11	642	33	0	1.051	1.06	1.223	0.956	1.069	1.076	1.117	1	1	0.320963	1	1	1	1	778	817.9	825	951.6	743.9	831.4	837.1	869.3	12.04	0.37	1.85	10.67	2.24	1.97	0.52	1.8	1
High	Master Protein	Q181W6	Indole pyruvate ferredoxin/flavodoxin oxidoreductase OS=Clostridioides difficile (strain 630) OX=272563 GN=iorB PE=4 SV=1	199.541	82	14	131	14	191	20.9	5.6	2615	14	0	1.924	1.944	2.595	1.533	1.618	1.246	1.177	0.0474892	0.0435752	0.00375114	0.231845	0.15253	1	1	461.8	888.6	897.7	1198.4	707.7	747.3	575.6	543.5	12.27	2.16	4.48	16.88	7.69	4.96	6.11	1.16	1
High	Master Protein	Q18A34	5-aminoimidazole-4-carboxamide ribonucleotide transformylase OS=Clostridioides difficile (strain 630) OX=272563 GN=CD630_08410 PE=4 SV=1	199.065	58	22	48	22	391	43.5	6.01	1036	22	0	1.163	1.178	1.056	0.851	1.012	0.744	1.155	1	1	1	1	1	0.75832	1	417.4	485.6	491.8	441	355.2	422.6	310.4	482.2	3.51	4.54	3.26	3.26	18.23	3.5	0.47	9.98	1
High	Master Protein	Q182I0	Selenocysteinyl-tRNA-specific translation factor OS=Clostridioides difficile (strain 630) OX=272563 GN=selB PE=4 SV=1	198.885	53	37	57	37	627	71.5	6.33	770	37	0	0.908	0.884	1.156	0.799	1.059	1.034	0.904	1	1	0.679569	0.508501	1	1	1	489.4	444.2	432.6	565.9	390.9	518.5	506	442.2	5.17	2.03	2.46	4.8	13.16	0	3.2	4.14	1
High	Master Protein	Q184K1	Putative alpha-mannosidase OS=Clostridioides difficile (strain 630) OX=272563 GN=CD630_30120 PE=4 SV=1	198.689	46	37	50	36	866	99.8	5.82	663	37	0	1.071	1.093	1.548	1.151	0.937	0.605	0.977	1	1	0.566282	1	1	0.985162	1	133.4	142.8	145.8	206.4	153.5	125	80.7	130.3	40.21	8.81	1.31	1.3	1.33	5.6	4.36	10.92	1
High	Master Protein	Q189A3	Putative aldo/keto reductase putative ferredoxin OS=Clostridioides difficile (strain 630) OX=272563 GN=CD630_05610 PE=4 SV=1	198.63	69	25	44	25	331	37.7	5.47	722	25	0	0.991	0.888	1.075	0.804	1.469	1.107	0.946	1	1	1	1	0.355219	1	1	305.6	302.9	271.3	328.4	245.7	448.9	338.2	289	2.04	6.62	5.91	3.78	11.59	6.7	17.25	5.98	1
High	Master Protein	Q18AQ8	3-hydroxybutyryl-CoA dehydratase (Crotonase) OS=Clostridioides difficile (strain 630) OX=272563 GN=crt2 PE=3 SV=1	198.462	74	21	77	21	265	28.4	5.05	1427	21	0	1.061	1.126	0.948	1.228	0.836	0.788	0.79	1	1	1	1	1	1	1	246.4	261.3	277.3	233.5	302.5	206	194.1	194.5	18.23	14.19	0.81	1.53	7.48	14.1	7.64	8.28	1
High	Master Protein	Q180W7	ATP synthase gamma chain OS=Clostridioides difficile (strain 630) OX=272563 GN=atpG PE=3 SV=1	198.118	53	22	67	22	292	32.4	8.22	1027	22	0	1.136	1.148	1.268	1.041	1.192	1.095	1.1	1	1	0.340694	1	1	1	1	467.6	531.1	536.7	592.8	486.9	557.1	511.8	514.5	2.8	0.76	8.31	0.03	16.5	5.4	3.31	1.8	1
High	Master Protein	Q180G2	Formate dehydrogenase-H (Selenocysteine) OS=Clostridioides difficile (strain 630) OX=272563 GN=fdhF PE=3 SV=2	197.416	52	33	44	33	714	79.8	5.74	769	33	0	0.997	0.972	1.011	1.088	0.951	0.774	0.826	1	1	1	1	1	0.876449	1	170.8	170.2	166	172.7	185.9	162.4	132.1	141	11.41	0.13	2.69	7.32	4.82	0.78	15.31	3.07	1
High	Master Protein	Q185E5	DNA topoisomerase 3 OS=Clostridioides difficile (strain 630) OX=272563 GN=topB2 PE=3 SV=1	197.375	50	39	58	38	706	80.5	9.39	535	39	0	1.016	1.031	1.192	0.946	1.148	1.008	0.893	1	1	1	1	1	1	1	34.4	34.9	35.5	41	32.5	39.5	34.6	30.7	0.34	6.17	13.26	9.2	3.75	1.16	20.96	17.58	1
High	Master Protein	Q186N9	Putative nucleoside hydrolase, IUNH family OS=Clostridioides difficile (strain 630) OX=272563 GN=iunH PE=4 SV=1	197.199	59	19	49	19	322	36	5.47	788	19	0	0.75	0.795	0.659	0.82	0.801	1.049	1.417	0.112664	0.287071	0.0116784	0.4094	0.287925	1	0.0512451	572.2	429.3	454.8	377	469.2	458.6	600.3	810.8	2.28	2.74	0.97	3.32	5.61	8.48	3.18	6.5	1
High	Master Protein	Q182V9	UPF0210 protein CD630_26260 OS=Clostridioides difficile (strain 630) OX=272563 GN=CD630_26260 PE=3 SV=2	196.719	53	26	51	26	451	47.1	5.39	814	26	0	1.092	1.066	0.795	1.168	0.807	1.012	0.883	1	1	0.597524	1	1	1	1	461.3	503.7	491.9	367	538.8	372.4	466.6	407.5	14.12	4.81	5.56	2.71	12.16	4.27	11.4	2.24	1
High	Master Protein	Q186S6	Uncharacterized protein OS=Clostridioides difficile (strain 630) OX=272563 GN=CD630_17170 PE=4 SV=1	196.674	74	17	37	17	359	38.8	4.96	858	17	0	0.974	0.999	0.806	0.88	1.046	0.979	0.88	1	1	0.543383	1	1	1	1	265.3	258.5	265.1	213.7	233.5	277.5	259.8	233.4	6.37	1.46	3.22	0.99	18.1	7.41	0.53	5.12	1
High	Master Protein	Q18CR6	Putative oxidoreductase, NAD/FAD binding subunit OS=Clostridioides difficile (strain 630) OX=272563 GN=CD630_01760 PE=4 SV=1	196.627	60	25	43	25	408	45.7	5.3	811	25	0	1.353	1.278	2.04	1.446	0.88	0.85	0.818	0.685724	1	0.0116503	0.315605	1	1	1	388.4	525.3	496.5	792.2	561.7	341.8	330	317.8	11.13	2.23	7.77	1.69	9.14	7.98	8.87	9.96	1
High	Master Protein	Q189R5	Dihydrolipoyl dehydrogenase OS=Clostridioides difficile (strain 630) OX=272563 GN=CD630_07230 PE=3 SV=1	196.385	52	21	39	21	461	49.1	5.4	737	21	0	0.977	1.009	0.84	1.123	1.006	0.696	0.799	1	1	1	1	1	0.670212	1	194.7	190.1	196.5	163.6	218.6	195.8	135.5	155.5	11.61	1.21	1.54	16.04	2.66	13.92	7.61	2.13	1
High	Master Protein	Q181B7	UDP-N-acetylmuramate--L-alanine ligase OS=Clostridioides difficile (strain 630) OX=272563 GN=murC PE=3 SV=1	196.382	52	25	44	25	450	50.2	5.41	826	25	0	0.904	0.889	1.154	0.89	1.071	1.034	0.955	1	1	1	1	1	1	1	642.5	580.7	571.4	741.6	571.5	687.9	664.3	613.5	9.78	0.2	0.17	1.92	18.19	3.56	4.96	0.81	1
High	Master Protein	Q189Y0	ABC-type transport system, ATP-binding protein OS=Clostridioides difficile (strain 630) OX=272563 GN=CD630_07850 PE=4 SV=1	196.07	50	29	52	29	516	58.8	5.58	849	29	0	0.95	0.985	1.224	0.855	0.979	0.848	0.835	1	1	0.821984	1	1	1	1	372.5	353.7	367	455.9	318.5	364.7	316	310.9	11.59	2.4	2.31	4.71	19.51	0.86	8.63	0.51	1
High	Master Protein	Q185N5	ABC-type transport system,nitrate/sulfonate/taurine extracellular solute-binding protein OS=Clostridioides difficile (strain 630) OX=272563 GN=CD630_23650 PE=4 SV=1	195.558	67	24	60	23	363	39.9	6.06	688	24	0	0.512	0.702	0.788	0.886	0.891	1.052	1.121	1	1	1	1	1	1	1	433.2	222	304	341.4	383.6	385.9	455.7	485.6	8.02	6.64	0.2	1.5	63.81	17.49	2.96	20.03	1
High	Master Protein	Q180P9	UDP-N-acetylenolpyruvoylglucosamine reductase OS=Clostridioides difficile (strain 630) OX=272563 GN=murB PE=3 SV=1	195.407	66	18	63	18	304	33.4	5.36	1019	18	0	0.925	0.998	1.145	0.913	1.099	0.916	0.922	1	1	1	1	1	1	1	350.1	323.9	349.4	401	319.5	384.8	320.5	322.7	3.36	7.38	1.77	7.14	18.47	6.67	3.8	5.73	1
High	Master Protein	Q18AZ7	Putative SH3-domain protein OS=Clostridioides difficile (strain 630) OX=272563 GN=CD630_11350 PE=4 SV=1	194.941	62	21	40	21	431	45.1	9.45	841	21	0	0.793	0.875	0.601	0.75	0.659	0.852	0.797	1	1	0.036282	0.552441	0.160647	1	1	351.9	279	308	211.4	264.1	231.8	299.8	280.5	17.51	0.32	1.52	9.62	1.35	2.06	6.48	3.03	1
High	Master Protein	Q18BJ4	Protein RecA OS=Clostridioides difficile (strain 630) OX=272563 GN=recA PE=3 SV=1	194.855	68	22	71	22	348	37.4	5.21	1262	22	0	1.025	1.063	1.127	0.929	0.994	0.885	1.064	1	1	0.903124	1	1	1	1	373.1	382.5	396.6	420.6	346.5	370.9	330.2	397.2	7.49	2.25	4.08	2.86	12.17	2.75	2.84	0.64	1
High	Master Protein	Q182E7	Chaperone protein DnaJ OS=Clostridioides difficile (strain 630) OX=272563 GN=dnaJ PE=3 SV=1	194.743	60	24	60	24	384	42	8.63	803	24	0	1.047	1.08	1.059	0.987	1.996	1.208	1.664	1	1	1	1	0.00997334	1	0.0494686	530.2	555.1	572.8	561.7	523.3	1058	640.4	882.2	3.85	1.12	0.59	1.49	17.76	0.03	5.91	1.23	1
High	Master Protein	Q18C18	Uncharacterized protein OS=Clostridioides difficile (strain 630) OX=272563 GN=CD630_14960 PE=4 SV=1	194.733	50	18	40	18	391	42	4.69	1050	18	0	0.873	0.918	0.962	1.136	0.836	1.441	1.147	1	1	1	1	1	1	1	366.7	320	336.7	352.9	416.7	306.4	528.5	420.6	3.56	6.66	0.84	4.03	42.52	6.43	2.95	8.62	1
High	Master Protein	Q185J6	Transketolase, N-terminal (Sedoheptulose-7-phosphate:D-glyceraldehyde-3-phosphate glycolaldehydetransferase) OS=Clostridioides difficile (strain 630) OX=272563 GN=tkt1 PE=4 SV=1	194.534	80	16	73	15	270	29.1	5.83	1418	16	1	0.843	0.89	0.951	0.879	0.884	1.116	0.965	1	1	1	1	1	1	1	1204.5	1015.9	1072.3	1145.6	1058.7	1064.4	1343.9	1162.9	1.53	4.64	3.1	6.48	10.75	0.56	2.91	3.19	1
High	Master Protein	Q183H8	GTP pyrophosphokinase (RelA/SpoT) OS=Clostridioides difficile (strain 630) OX=272563 GN=relA PE=3 SV=1	194.038	50	39	54	39	735	84.5	8.72	635	39	0	1.032	1.03	1.161	0.996	1.287	1.111	1.066	1	1	0.901349	1	0.59377	1	1	267.5	276	275.6	310.6	266.4	344.3	297.2	285	3.03	1.81	8.21	7.04	12.68	4.51	6.8	5.57	1
High	Master Protein	Q183L5	Alpha-phosphoglucomutase OS=Clostridioides difficile (strain 630) OX=272563 GN=pgmA PE=3 SV=1	193.822	59	30	46	30	568	64.2	5.24	630	30	0	1.197	1.135	0.776	1.252	0.902	1.187	1.162	1	1	0.445064	1	1	1	1	76.6	91.7	87	59.4	95.9	69.1	91	89	4.96	10.52	7.13	6.8	15.49	1.9	2.1	8.69	1
High	Master Protein	Q18AJ4	Putative serine-pyruvate aminotransferase OS=Clostridioides difficile (strain 630) OX=272563 GN=CD630_09940 PE=3 SV=1	192.358	54	21	50	21	358	40	5.9	742	21	0	1.78	1.815	1.445	1.638	1.731	1.33	1.496	0.924826	0.79425	0.870955	1	0.759483	1	1	67	119.3	121.6	96.8	109.7	116	89.1	100.2	15.74	9.41	4.27	26.29	8.44	23.24	17.05	16.21	1
High	Master Protein	Q186T9	Iron-sulfur cluster carrier protein OS=Clostridioides difficile (strain 630) OX=272563 GN=CD630_17300 PE=3 SV=1	192.092	65	16	70	16	270	29.4	4.84	872	16	0	0.849	0.903	0.792	0.818	0.901	0.622	0.758	1	1	1	1	1	0.956471	1	334.5	284.1	302.2	264.9	273.5	301.5	208	253.7	7.5	0.67	2.69	0.48	32.67	8.21	17.97	12.23	1
High	Master Protein	Q187E7	Shikimate dehydrogenase (NADP(+)) OS=Clostridioides difficile (strain 630) OX=272563 GN=aroE1 PE=1 SV=1	191.652	94	24	58	23	269	30.2	6.81	794	24	0	0.98	1.032	1.344	0.983	0.968	0.794	0.863	1	1	0.11337	1	1	0.713294	1	459.8	450.7	474.6	618.1	452.2	445.3	364.9	396.9	4.67	2.44	3.97	7.94	10.13	5.46	6.7	1.95	1
High	Master Protein	Q189S1	Bifunctional carbon monoxide dehydrogenase/acetyl-CoA synthase, subunit delta OS=Clostridioides difficile (strain 630) OX=272563 GN=CD630_07250 PE=4 SV=1	191.61	75	17	35	17	314	33.7	4.87	823	17	0	0.728	0.766	0.808	0.771	0.874	0.656	0.783	1	1	1	1	1	0.876449	1	529.9	385.6	406.1	428	408.4	463	347.4	414.8	9.07	5.47	4.72	25.56	3.63	15.69	13.54	1.14	1
High	Master Protein	Q181B4	Bifunctional protein GlmU OS=Clostridioides difficile (strain 630) OX=272563 GN=glmU PE=3 SV=1	191.37	68	25	38	25	459	50.3	6.86	780	25	0	0.853	0.883	0.761	0.907	0.773	0.956	0.846	1	1	0.132265	1	0.352648	1	1	512.1	436.9	452.4	389.8	464.7	396	489.7	433.4	0.18	2.91	3.31	6.26	12.79	6.72	0.08	1.78	1
High	Master Protein	Q18CG5	30S ribosomal protein S3 OS=Clostridioides difficile (strain 630) OX=272563 GN=rpsC PE=3 SV=1	190.042	62	21	125	21	271	30.3	10.33	2020	21	0	0.998	0.996	0.909	1.012	0.945	1.035	1.034	1	1	0.253099	1	1	1	1	979.7	977.8	975.5	890.5	991.2	925.5	1013.5	1012.9	0.55	3.59	0.24	2.62	4.02	0.08	3.9	1.28	1
High	Master Protein	Q18A28	Aconitate hydratase (Citrate hydro-lyase) OS=Clostridioides difficile (strain 630) OX=272563 GN=acnB PE=4 SV=1	189.802	49	24	35	24	641	69.1	5.83	755	24	0	1.063	0.967	0.651	0.894	0.936	0.823	0.777	1	1	0.00871741	1	1	0.530484	0.152692	111.1	118.2	107.5	72.3	99.4	104	91.4	86.3	2.83	0.19	1.39	0.1	11.87	1.5	0.51	3.3	1
High	Master Protein	Q183V5	Putative regulatory protease, U62 family OS=Clostridioides difficile (strain 630) OX=272563 GN=CD630_28670 PE=4 SV=1	189.049	67	26	44	26	460	49.7	7.37	624	26	0	1.002	0.995	0.82	1.158	0.907	1.239	1.069	1	1	0.691094	1	1	1	1	393.4	394.2	391.3	322.5	455.3	356.7	487.5	420.4	11.51	0.91	4.14	8.32	16.12	3.03	3.11	1.19	1
High	Master Protein	Q186A1	ABC-type transport system, multidrug-family ATP-binding/permease OS=Clostridioides difficile (strain 630) OX=272563 GN=CD630_22110 PE=4 SV=1	188.967	49	39	49	38	748	82.8	6.52	649	39	0	1.109	1.053	1.176	1.085	1.128	1.047	0.946	1	1	0.294509	1	1	1	1	281.3	312	296.1	330.7	305.1	317.4	294.7	266.2	3.9	3.55	3.78	1.47	6.04	2.83	8.45	2.94	1
High	Master Protein	Q187E3	3-phosphoshikimate 1-carboxyvinyltransferase OS=Clostridioides difficile (strain 630) OX=272563 GN=aroA PE=3 SV=1	188.073	58	28	50	28	437	48.6	6.47	930	28	0	1.13	1.102	0.962	1.207	0.91	1.092	0.908	1	1	1	1	1	1	1	587	663.4	646.8	564.6	708.6	534.4	641	533.1	3.06	6.51	3.77	0.77	26.05	8.87	1.93	4.03	1
High	Master Protein	Q186V7	Putative 2-hydroxyacyl-CoA dehydratase OS=Clostridioides difficile (strain 630) OX=272563 GN=CD630_17490 PE=4 SV=1	187.064	64	31	110	31	383	43.5	5.24	1404	31	0	0.939	0.894	0.755	0.968	0.981	1.07	0.917	1	1	0.209551	1	1	1	1	782.9	735.5	699.6	591	758	767.9	837.7	718	15.64	3.45	4.19	3.43	8.01	1.31	6.3	0.23	1
High	Master Protein	Q18CW0	Bifunctional purine biosynthesis protein PurH OS=Clostridioides difficile (strain 630) OX=272563 GN=purH PE=3 SV=1	186.434	57	25	44	25	510	57.1	5.72	707	25	0	0.751	0.743	0.676	0.752	0.646	0.754	0.727	0.0892418	0.0717907	0.0109467	0.0754865	0.00997334	0.187176	0.050862	496.4	372.9	368.7	335.5	373.2	320.5	374.1	360.6	5.61	5.76	0.04	1.34	2.87	8.65	0.14	0.34	1
High	Master Protein	Q183B8	Phosphate propanoyltransferase OS=Clostridioides difficile (strain 630) OX=272563 GN=CD630_26830 PE=3 SV=1	186.145	87	16	116	16	189	20.1	6.43	2143	16	0	1.026	1.032	0.773	1.089	0.925	1.233	1.053	1	1	0.246145	1	1	1	1	1153.2	1183.2	1189.5	891	1255.8	1066.6	1422	1214.2	12.55	4.13	2.38	10.87	8.88	0.47	0.35	1.31	1
High	Master Protein	Q182I2	L-seryl-tRNA(Sec) selenium transferase OS=Clostridioides difficile (strain 630) OX=272563 GN=selA PE=3 SV=2	185.654	59	23	45	22	467	52.1	5.47	855	23	0	0.9	0.909	0.728	0.873	0.886	1.123	0.944	1	1	0.194068	1	1	1	1	491.6	442.5	446.9	358	429.1	435.4	552.2	463.8	6.34	4.78	3.82	11.81	12.15	0.32	9.35	4.21	1
High	Master Protein	Q18AN5	Putative N-acetylmuramoyl-L-alanine amidase,autolysin cwp16 OS=Clostridioides difficile (strain 630) OX=272563 GN=cwp16 PE=4 SV=2	184.664	49	34	48	15	672	73.8	8.6	632	34	2	0.803	0.903	0.833	1.029	0.911	1.529	1.234	1	1	1	1	1	1	1	169.9	136.4	153.3	141.5	174.8	154.8	259.7	209.7	10.84	13.34	0.75	3.12	38.29	7.81	1.7	1.47	1
High	Master Protein	Q180T4	Cobyric acid synthase OS=Clostridioides difficile (strain 630) OX=272563 GN=cobQ PE=3 SV=1	184.659	67	35	49	35	504	56.5	6.28	607	35	0	1.074	1.055	1.263	1.088	1.212	0.963	1.004	1	1	0.61395	1	1	1	1	182.4	196	192.3	230.3	198.5	221	175.7	183.2	8.65	4.51	2.17	9.13	19.16	2.25	4.74	4.68	1
High	Master Protein	Q185A2	Ribonuclease R OS=Clostridioides difficile (strain 630) OX=272563 GN=rnr PE=3 SV=1	184.62	50	34	45	34	711	81.5	5.86	621	34	0																															1
High	Master Protein	Q18A35	Putative isomerase/hydrolase OS=Clostridioides difficile (strain 630) OX=272563 GN=CD630_08400 PE=4 SV=1	183.641	74	20	43	20	294	33	5.07	724	20	0	1.017	1.122	1.102	1.08	1.153	0.748	0.805	1	1	1	1	1	0.864496	1	134.3	136.6	150.8	148	145	154.9	100.5	108.2	4.67	4.66	21.31	5.97	1.7	3.43	4.5	2.31	1
High	Master Protein	Q185K3	Probable transaldolase OS=Clostridioides difficile (strain 630) OX=272563 GN=tal PE=3 SV=1	183.059	89	18	75	18	216	23.4	5.47	1180	18	0	1.016	1.007	0.702	0.991	0.878	1.236	1.12	1	1	0.215148	1	1	1	1	183.1	186	184.3	128.5	181.4	160.7	226.4	205.1	10.01	0.84	6.54	13.22	15.11	0.45	0.32	9.36	1
High	Master Protein	Q180S2	Sirohydrochlorin cobaltochelatase OS=Clostridioides difficile (strain 630) OX=272563 GN=cbiK PE=4 SV=1	182.729	46	20	46	20	492	55.7	5.58	833	20	0	0.958	0.938	1.152	0.971	1.141	0.992	0.989	1	1	0.994125	1	1	1	1	869.2	832.3	815.4	1001.4	843.7	991.5	862.3	859.2	4.75	1.05	0.93	6	13.29	0.96	4.28	11.91	1
High	Master Protein	Q18CE9	50S ribosomal protein L1 OS=Clostridioides difficile (strain 630) OX=272563 GN=rplA PE=3 SV=1	182.634	78	20	123	19	232	24.8	9.42	1398	20	0	1.026	1.023	0.738	1.042	0.966	1.131	1.041	1	1	0.0213533	1	1	1	1	716.8	735.3	733	528.7	746.6	692.7	810.8	746.3	0.74	1.51	2.1	7.63	4.86	1.12	1.79	5.63	1
High	Master Protein	Q182W6	GTPase Der OS=Clostridioides difficile (strain 630) OX=272563 GN=der PE=3 SV=1	181.989	56	30	58	29	441	49.6	6.98	670	30	0	1.135	1.214	1.395	1.032	1.226	1.038	1.064	1	1	0.0891151	1	0.775003	1	1	305.4	346.6	370.7	425.9	315	374.3	317.1	324.9	6.38	3.47	2.06	2.17	13.53	2.61	7.55	2.27	1
High	Master Protein	Q18A15	6-phospho-beta-glucosidase OS=Clostridioides difficile (strain 630) OX=272563 GN=CD630_08180 PE=3 SV=1	181.979	69	29	43	28	468	54.6	5.82	587	29	0	0.947	0.946	0.962	0.963	0.903	1.101	0.923	1	1	1	1	1	1	1	185.1	175.4	175.1	178	178.3	167.2	203.8	170.8	0.09	3.87	3.61	8.31	12.65	3.27	3.99	3.57	1
High	Master Protein	Q180Z8	Peptidylprolyl isomerase OS=Clostridioides difficile (strain 630) OX=272563 GN=prsA1 PE=4 SV=1	181.201	62	31	53	31	331	37.9	5.99	540	31	0	1.089	1.065	1.264	1.08	1.133	0.976	0.961	1	1	0.145045	1	1	1	1	369.2	402.1	393.1	466.8	398.6	418.5	360.3	354.7	1.42	3.26	1.36	3.19	8.56	8.62	1.21	5.97	1
High	Master Protein	Q185E0	PTS system, fructose-specific IIABC component OS=Clostridioides difficile (strain 630) OX=272563 GN=fruABC PE=4 SV=1	180.069	34	26	60	26	639	67.7	5.91	664	26	0	1.137	1.165	0.888	0.998	1.002	0.923	0.937	1	1	1	1	1	1	1	390.4	444	454.7	346.5	389.6	391.2	360.3	365.6	7.67	0.05	2.69	2.15	16.16	6.3	5.39	3.07	1
High	Master Protein	Q18CL7	S-adenosylmethionine synthase OS=Clostridioides difficile (strain 630) OX=272563 GN=metK PE=3 SV=1	179.94	55	23	62	23	397	43.5	5.29	973	23	0	0.803	0.816	0.75	0.878	0.737	0.856	0.75	0.432528	0.556473	0.0743556	1	0.120673	1	0.146296	705.2	566.5	575.4	529.1	619.3	519.7	604	528.9	1.66	0.56	0.96	0.65	11.99	3.74	5.71	3.64	1
High	Master Protein	Q183D5	Putative lipoprotein OS=Clostridioides difficile (strain 630) OX=272563 GN=CD630_27010 PE=1 SV=1	179.69	55	19	38	19	395	44.5	5.11	732	19	0	1.048	1.056	1.235	1.092	1.138	1.144	0.983	1	1	0.0399098	1	0.454691	0.594311	1	403.1	422.2	425.6	497.8	440	458.7	460.9	396.1	5.51	0.99	2.43	2.49	3.83	2.12	2.07	3.95	1
High	Master Protein	Q18BB4	Signal recognition particle protein OS=Clostridioides difficile (strain 630) OX=272563 GN=ffh PE=3 SV=1	179.52	65	32	58	32	450	49.5	9.23	696	32	0	0.798	0.79	0.737	0.875	0.86	0.988	0.943	0.979335	0.809967	0.145383	1	1	1	1	278.3	222	219.9	205.2	243.6	239.3	274.9	262.4	4.05	3.07	3.75	1.78	4.35	9.73	3.6	13.66	1
High	Master Protein	Q189U9	Cysteine desulfurase OS=Clostridioides difficile (strain 630) OX=272563 GN=iscS1 PE=3 SV=1	179.071	52	19	34	19	383	42.7	7.77	777	19	0	0.922	0.983	1.225	0.956	1.051	1.038	1.002	1	1	0.404618	1	1	1	1	331.6	305.8	325.8	406.4	316.9	348.6	344.1	332.4	3.83	6.11	3.57	6.05	13.12	2.44	6.73	2.33	1
High	Master Protein	Q184Y6	DNA helicase OS=Clostridioides difficile (strain 630) OX=272563 GN=CD630_31490 PE=4 SV=1	178.691	31	32	42	32	1175	134.8	5.44	464	32	0	0.583	0.578	0.992	0.739	0.847	0.736	0.675	0.208961	0.21695	1	1	1	1	0.605371	38.1	22.2	22	37.8	28.2	32.3	28	25.7	6.01	0.85	7.38	16.32	14.21	15.52	8.71	0.27	1
High	Master Protein	Q182B9	Glycine--tRNA ligase alpha subunit OS=Clostridioides difficile (strain 630) OX=272563 GN=glyQ PE=3 SV=1	178.546	54	17	68	17	292	33.8	4.72	845	17	0	1.075	1.092	1.214	0.991	1.12	1.001	1.104	1	1	0.857199	1	1	1	1	286.9	308.6	313.5	348.3	284.4	321.4	287.2	316.9	2.4	0.47	0.86	1.9	20.48	5.42	3.32	11.58	1
High	Master Protein	Q182T0	Low specificity L-threonine aldolase OS=Clostridioides difficile (strain 630) OX=272563 GN=ltaE PE=4 SV=1	177.858	79	22	56	22	344	37.9	5.63	698	22	0	1.031	0.992	0.862	1.005	0.904	1.024	1.032	1	1	0.3125	1	1	1	1	784.7	808.6	778.4	676.5	789	709	803.2	810	5.17	0.67	2.27	7.87	3.18	4.6	4.06	2.25	1
High	Master Protein	Q187T4	Putative peptidase, M20A family OS=Clostridioides difficile (strain 630) OX=272563 GN=CD630_19720 PE=4 SV=2	177.102	56	24	38	24	448	49.9	4.94	700	24	0	0.859	0.885	0.682	0.972	0.757	1.151	0.928	1	1	0.0847214	1	0.485584	1	1	423.1	363.3	374.3	288.8	411.2	320.4	487	392.5	5.99	2.32	3.12	12.25	13.71	0.01	3.12	0.67	1
High	Master Protein	Q180R0	UvrABC system protein B OS=Clostridioides difficile (strain 630) OX=272563 GN=uvrB PE=3 SV=1	176.726	46	30	41	30	656	75.6	5.14	491	30	0	0.929	0.975	1.279	1.001	1.201	1.137	0.873	1	1	0.145383	1	0.697264	1	1	90.7	84.3	88.5	116.1	90.9	108.9	103.2	79.2	9.35	1.54	8.34	0.41	7.48	1.6	3.75	1.07	1
High	Master Protein	Q180C5	Pyrroline-5-carboxylate reductase OS=Clostridioides difficile (strain 630) OX=272563 GN=proC1 PE=3 SV=1	176.534	69	17	40	13	267	28.2	4.98	615	17	2	1.028	0.991	0.703	1.069	0.805	0.947	0.783	1	1	0.125871	1	0.966694	1	0.85121	764.8	786.4	757.8	537.3	817.8	615.5	724.2	598.7	15.92	1.48	0.46	1.7	11.42	4.02	2.1	4.86	1
High	Master Protein	Q18BB1	Signal recognition particle receptor FtsY OS=Clostridioides difficile (strain 630) OX=272563 GN=ftsY PE=3 SV=1	176.449	64	26	45	26	426	47.4	4.59	827	26	0	0.856	0.806	0.707	0.958	0.861	1.047	0.885	1	1	0.174365	1	1	1	1	186.1	159.3	150	131.6	178.2	160.3	194.9	164.6	6.91	1.59	3.74	11.4	4.37	12.2	2.57	12.71	1
High	Master Protein	Q184K6	Transcription antiterminator, PTS operon regulator OS=Clostridioides difficile (strain 630) OX=272563 GN=CD630_30160 PE=4 SV=1	176.27	47	28	45	28	656	75.7	6.21	714	28	0	2.543	2.695	4.471	3.53	2.22	0.809	0.926	0.183987	0.156701	0.0134015	0.0521301	0.314343	1	1	80.2	204	216.2	358.6	283.1	178.1	64.9	74.2	35.16	8.01	1.65	2.96	28.45	10.65	11.39	4.93	1
High	Master Protein	Q18BJ7	DNA helicase OS=Clostridioides difficile (strain 630) OX=272563 GN=CD630_13300 PE=3 SV=1	175.923	56	31	47	31	593	69.8	5.29	713	31	0	1.002	0.968	1.144	0.961	1.291	0.955	0.956	1	1	0.573516	1	0.191928	1	1	342.9	343.6	332.1	392.3	329.4	442.6	327.5	327.7	7.35	1.44	1	3.82	7.97	0.69	6.92	2.18	1
High	Master Protein	Q18CG3	50S ribosomal protein L2 OS=Clostridioides difficile (strain 630) OX=272563 GN=rplB PE=3 SV=1	174.431	58	17	133	17	276	29.9	10.64	1371	17	0	1.074	1.027	0.728	1.006	1.042	1.208	1.053	1	1	0.0743556	1	1	0.90672	1	584.1	627.1	600	424.9	587.3	608.4	705.4	614.8	2.64	5.49	0.95	8.18	4.63	2.76	10.94	1.63	1
High	Master Protein	Q18BI5	Aspartokinase OS=Clostridioides difficile (strain 630) OX=272563 GN=dapG PE=3 SV=1	174.405	61	26	55	25	407	44.7	5.06	960	26	0	0.856	0.891	1.094	0.914	1.074	0.97	0.963	1	1	1	1	1	1	1	124.7	106.7	111.1	136.4	114	133.9	121	120.1	17.33	0.6	0.16	4.81	1.97	1.25	2.6	8.63	1
High	Master Protein	Q189Q9	Phosphate butyryltransferase (Phosphotransbutyrylase) OS=Clostridioides difficile (strain 630) OX=272563 GN=ptb1 PE=4 SV=1	174.246	72	21	60	21	303	32.7	6.04	799	21	0	1.502	1.554	1.785	1.6	1.214	0.779	1.028	0.0375567	0.0228037	0.0025773	0.0145485	0.454691	0.321587	1	612.9	920.7	952.5	1094.3	980.8	744.2	477.6	630.1	5.77	0.58	0.78	5.57	1.24	8.18	4.14	5.9	1
High	Master Protein	Q18CS1	Cyclopropane-fatty-acyl-phospholipid synthase OS=Clostridioides difficile (strain 630) OX=272563 GN=cfa PE=4 SV=1	173.857	65	29	61	29	395	46.1	6.33	771	29	0	1.317	1.284	1.088	1.183	1.119	0.92	1.099	0.104523	0.145212	1	0.521535	1	1	1	412.9	544	530.1	449.2	488.6	462	380.1	453.7	6.5	2.2	4.41	3.13	6.82	4.26	1.54	2.74	1
High	Master Protein	Q187T6	DNA mismatch repair protein MutS OS=Clostridioides difficile (strain 630) OX=272563 GN=mutS PE=3 SV=2	173.739	34	35	51	35	947	108.5	5.47	533	35	0	0.826	0.934	1.127	0.91	1.029	1.105	0.825	1	1	1	1	1	1	1	94.2	77.8	88	106.2	85.7	96.9	104.1	77.7	5.84	11.83	2.19	10.78	13.32	3.43	5.83	3.29	1
High	Master Protein	Q189S0	Bifunctional carbon monoxide dehydrogenase/acetyl-CoA synthase, delta subunit OS=Clostridioides difficile (strain 630) OX=272563 GN=CD630_07260 PE=4 SV=1	173.182	60	24	50	24	455	49.9	5.44	787	24	0	0.777	0.808	0.872	0.763	0.913	0.653	0.803	1	1	1	1	1	0.690095	1	806	626.5	651	702.6	614.7	736.1	526.4	647.3	12.05	5.98	3.09	24	1.44	11.21	3.99	4.46	1
High	Master Protein	Q187T7	DNA mismatch repair protein MutL OS=Clostridioides difficile (strain 630) OX=272563 GN=mutL PE=3 SV=1	173.057	44	28	41	28	655	74.6	5.78	525	28	0	0.949	0.889	1.202	0.943	1.227	1.062	0.955	1	1	0.549362	1	0.827335	1	1	63.8	60.5	56.7	76.7	60.2	78.3	67.8	60.9	2.58	4.89	3.61	1.57	9.44	9.68	10.37	1.93	1
High	Master Protein	Q186Y7	Putative RNA methylase OS=Clostridioides difficile (strain 630) OX=272563 GN=CD630_17800 PE=1 SV=1	172.304	64	25	46	25	382	44.4	8.46	797	25	0	0.949	1.005	1.115	0.951	1.115	1.021	0.895	1	1	0.994125	1	1	1	1	252.2	239.3	253.5	281.1	239.9	281.1	257.5	225.8	1.37	6.11	4.74	6.42	9.27	1.78	2.38	6.21	1
High	Master Protein	Q18CV5	Phosphoribosylaminoimidazole-succinocarboxamide synthase OS=Clostridioides difficile (strain 630) OX=272563 GN=purC PE=3 SV=1	171.553	68	18	38	18	232	26.7	5.05	837	18	0	0.81	0.771	0.96	0.751	0.869	0.786	0.818	1	0.939038	1	0.611116	1	1	1	183.5	148.6	141.5	176.2	137.8	159.4	144.3	150.1	2.12	0.74	3.32	3.79	12.58	14.42	9.36	0.88	1
High	Master Protein	Q18CZ0	Flagellar motor switch protein FliG OS=Clostridioides difficile (strain 630) OX=272563 GN=fliG PE=4 SV=1	171.431	72	25	43	25	356	39.4	4.97	595	25	0	0.714	0.747	1.006	0.655	0.932	0.773	0.595	0.112664	0.2079	1	0.0399877	1	0.406334	0.0218132	1241.8	887.1	927.6	1248.9	813.2	1158	959.9	739	6.01	2.08	2.96	7.46	10.54	4.98	1.08	0.83	1
High	Master Protein	Q182F1	Protein GrpE OS=Clostridioides difficile (strain 630) OX=272563 GN=grpE PE=3 SV=1	171.392	83	18	60	18	206	23.7	4.49	680	18	0	0.912	0.904	0.724	0.893	1.483	1.189	1.556	1	1	0.0116503	1	0.00807987	0.395588	0.00520079	666.1	607.6	601.8	482.1	595	988	791.8	1036.5	3.56	1.1	0.2	6.96	1.81	5.15	3.59	1.54	1
High	Master Protein	Q181Q5	Helicase loader ATPase, dnaI OS=Clostridioides difficile (strain 630) OX=272563 GN=dnaI PE=4 SV=1	171.325	68	26	35	26	330	38.2	7.55	611	26	0	1.054	1.091	1.159	1.027	1.088	1.012	0.884	1	1	0.99767	1	1	1	1	117.2	123.5	127.9	135.9	120.4	127.6	118.7	103.6	0.73	1.22	6.78	0.02	4.13	7.92	9.97	14.57	1
High	Master Protein	Q17ZW7	L-serine dehydratase OS=Clostridioides difficile (strain 630) OX=272563 GN=sdaB PE=3 SV=1	170.975	57	21	45	21	397	43.4	5.35	796	21	0	0.956	1.003	1.063	0.97	0.977	1.031	1.071	1	1	1	1	1	1	1	585.5	560	587.3	622.3	568	571.9	603.8	627.3	3.48	1.42	3.15	2.51	21.16	8.54	0.16	14.24	1
High	Master Protein	Q186J4	YceG_bac domain-containing protein OS=Clostridioides difficile (strain 630) OX=272563 GN=CD630_16380 PE=4 SV=1	170.775	51	26	43	26	520	60.3	5.54	637	26	0	0.953	1.034	0.887	0.657	0.725	0.986	0.924	1	1	1	1	1	1	1	15.5	14.8	16	13.8	10.2	11.2	15.3	14.3	8.87	19.5	3.14	28.97	0.27	37.89	2.5	27.04	1
High	Master Protein	Q182S7	Coenzyme A biosynthesis bifunctional protein CoaBC OS=Clostridioides difficile (strain 630) OX=272563 GN=coaBC PE=3 SV=1	170.686	68	26	44	26	399	43.8	7.84	664	26	0	1.003	1.041	1.303	1.028	1.01	0.889	0.914	1	1	0.375099	1	1	1	1	273.8	274.5	285	356.7	281.4	276.6	243.4	250.3	5.35	2.27	12.14	6.8	12.58	5.83	10.33	0.04	1
High	Master Protein	Q187A9	Tellurium resistance protein terD4 OS=Clostridioides difficile (strain 630) OX=272563 GN=terD4 PE=4 SV=1	170.346	79	16	46	16	188	21.4	7.47	886	16	0	0.843	0.814	0.672	0.914	0.76	1.081	0.991	1	1	0.080998	1	0.566067	1	1	728.7	614.6	593.3	489.4	665.7	554.1	787.6	722.1	8.55	3.61	5.17	6.42	14.01	3.57	4.33	6.46	1
High	Master Protein	Q180F8	Iron hydrogenase OS=Clostridioides difficile (strain 630) OX=272563 GN=hydA PE=4 SV=1	170.22	71	29	40	29	461	51.2	5.17	565	29	0	0.935	0.899	0.987	1.077	1.081	0.904	0.864	1	1	1	1	1	1	1	208.3	194.7	187.4	205.7	224.3	225.3	188.4	180.1	2.99	1.86	3.32	1.27	8.34	13.02	12.51	1.27	1
High	Master Protein	Q184X5	PTS system, beta-glucoside-specific IIABC component, bglF5 OS=Clostridioides difficile (strain 630) OX=272563 GN=bglF5 PE=4 SV=1	170.169	24	17	57	17	613	65.8	5.95	933	17	0	0.653	0.678	1.042	0.743	0.784	0.701	0.673	0.0805372	0.119554	1	0.284172	0.532844	0.262122	0.101537	725.1	473.2	491.9	755.8	538.4	568.7	508.6	487.8	14.98	2.51	0.75	7.35	5.14	1.39	2.25	0.64	1
High	Master Protein	Q187E5	Chorismate synthase OS=Clostridioides difficile (strain 630) OX=272563 GN=aroC PE=3 SV=1	170.021	63	19	42	19	359	39	7.42	631	19	0	1.004	1.026	1.078	1.167	0.888	0.903	0.895	1	1	1	1	1	1	1	224.5	225.5	230.4	242.1	261.9	199.3	202.8	200.9	1.96	2.23	1.14	9.81	22.94	7.69	1.96	3.66	1
High	Master Protein	Q18CQ9	ABC-type transport system, ATP-binding protein OS=Clostridioides difficile (strain 630) OX=272563 GN=CD630_01700 PE=4 SV=1	169.972	51	28	39	27	637	73.6	5.27	636	28	0	1.026	1.074	1.334	1.009	1.311	1.2	1.171	1	1	0.0950743	1	0.258994	0.930127	1	255.3	262	274.3	340.7	257.7	334.9	306.3	299	2.17	0.16	5.01	4.64	10.59	1.01	1.31	8.84	1
High	Master Protein	Q182Z5	Putative peptidase, M16 family OS=Clostridioides difficile (strain 630) OX=272563 GN=CD630_26610 PE=4 SV=1	169.723	70	29	42	29	421	47.8	4.98	573	29	0	1.145	1.013	1.11	0.886	1.05	1.088	0.986	1	1	1	1	1	1	1	27.9	32	28.3	31	24.7	29.3	30.4	27.5	10.18	0.86	14.75	11.77	11.76	10.42	13.15	13.9	1
High	Master Protein	Q18C88	Beta sliding clamp OS=Clostridioides difficile (strain 630) OX=272563 GN=dnaN PE=3 SV=2	169.337	60	20	47	20	368	41.6	4.97	1004	20	0	0.977	0.949	0.747	0.971	0.923	1.131	0.964	1	1	0.161118	1	1	1	1	806.4	788.1	765.5	602.2	783	744.5	912.5	777.1	3.49	0.3	2.88	11.91	13.17	1.29	1.48	3.81	1
High	Master Protein	Q187E8	Prephenate dehydrogenase OS=Clostridioides difficile (strain 630) OX=272563 GN=tyrC PE=4 SV=1	169.325	71	22	44	21	279	31.4	8	747	22	0	1.034	1.11	1.403	1.108	0.914	0.8	0.816	1	1	0.196177	1	1	1	1	260.7	269.6	289.4	365.9	288.8	238.4	208.6	212.9	11.8	5.36	1.57	6.59	13.81	11.02	3.79	0.46	1
High	Master Protein	Q18AU1	Putative peptidase, M20D family OS=Clostridioides difficile (strain 630) OX=272563 GN=CD630_10860 PE=4 SV=2	169.238	57	23	43	23	387	41.8	5.35	811	23	0	0.785	0.861	0.631	0.938	0.852	1.096	0.909	1	1	0.154722	1	1	1	1	394.1	309.2	339.4	248.8	369.6	335.8	432	358.3	7.45	4.76	2.01	11.39	22.29	4.05	4.01	10.5	1
High	Master Protein	Q18B41	Phosphate acyltransferase OS=Clostridioides difficile (strain 630) OX=272563 GN=plsX PE=3 SV=1	168.477	71	24	40	24	340	36.7	6.21	597	24	0	0.887	0.868	1.165	0.888	0.957	1.055	0.977	1	1	0.368481	1	1	1	1	285.2	253.1	247.5	332.2	253.4	272.8	300.9	278.8	2.07	6.73	2.14	0.9	4.23	4.31	6.04	6.69	1
High	Master Protein	Q182Y7	UDP-N-acetylmuramoylalanine--D-glutamate ligase OS=Clostridioides difficile (strain 630) OX=272563 GN=murD PE=3 SV=1	167.267	56	23	39	23	451	50.2	5.26	649	23	0	1.055	1.01	1.282	0.954	1.019	0.969	0.937	1	1	0.25117	1	1	1	1	550.5	580.8	556.2	705.6	525.3	561.2	533.1	515.7	1.08	5.17	1.39	4.23	16.53	3.16	3.54	3.34	1
High	Master Protein	Q18BE5	Putative membrane protein OS=Clostridioides difficile (strain 630) OX=272563 GN=CD630_12840 PE=4 SV=1	166.625	33	27	40	25	723	80.3	9.09	432	27	0	1.018	1.029	1.104	0.972	0.983	0.942	0.886	1	1	1	1	1	1	1	119.2	121.4	122.7	131.6	115.9	117.2	112.3	105.6	5.56	8.22	4.12	0.19	14.55	0.34	5.45	5.94	1
High	Master Protein	Q18A79	Glycogen synthase OS=Clostridioides difficile (strain 630) OX=272563 GN=glgA PE=3 SV=1	166.571	63	27	41	27	480	55.5	5.85	596	27	0	1.455	1.469	1.911	1.694	1.47	1.084	0.952	0.0363067	0.0228037	0.000790503	0.00412707	0.0162146	1	1	139.1	202.5	204.4	265.9	235.6	204.5	150.8	132.5	1.48	1.58	0.6	3.16	7.01	5.63	6.45	2.53	1
High	Master Protein	Q185V5	Hydroxylamine reductase OS=Clostridioides difficile (strain 630) OX=272563 GN=hcp PE=3 SV=1	166.442	51	23	39	23	530	58.5	5.53	647	23	0	0.838	1.015	0.864	0.762	0.818	0.946	1.163	1	1	1	1	1	1	1	137.5	115.2	139.5	118.8	104.7	112.4	130	159.9	14.06	11.83	1.73	10.62	17.78	28.18	8.76	26.21	1
High	Master Protein	Q18B72	DNA repair protein RecN OS=Clostridioides difficile (strain 630) OX=272563 GN=recN PE=3 SV=1	166.425	54	29	36	29	559	64.4	5.15	648	29	0	0.934	0.941	1.246	1.009	0.982	0.943	1.003	1	1	1	1	1	1	1	40.2	37.5	37.8	50.1	40.6	39.5	37.9	40.3	10.34	14.52	2.9	13.28	31.95	11.61	10.2	12.84	1
High	Master Protein	Q183E9	UTP--glucose-1-phosphate uridylyltransferase OS=Clostridioides difficile (strain 630) OX=272563 GN=gtaB PE=3 SV=1	166.323	68	22	58	20	291	32.9	5.33	770	22	1	1.143	1.091	1.349	0.991	1.214	1.047	1.069	0.730076	1	0.0157819	1	0.18335	1	1	625.1	714.7	681.8	843.4	619.7	758.9	654.2	668.4	1.66	3.05	2.59	1.86	7.65	0.76	2.02	4.62	1
High	Master Protein	Q181U0	RNA polymerase sigma-54 factor OS=Clostridioides difficile (strain 630) OX=272563 GN=rpoN PE=4 SV=1	166.269	60	32	51	32	448	52	5.35	552	32	0	1.099	1.11	1.236	0.836	1.255	0.988	1.087	1	1	0.244963	0.934404	0.458715	1	1	359.5	395.2	399	444.3	300.4	451	355.2	390.9	1.53	10.67	3.76	6.58	8.48	1.01	1.05	2.76	1
High	Master Protein	Q18CX5	Flagellar hook-associated protein FlgL (Or HAP3) OS=Clostridioides difficile (strain 630) OX=272563 GN=flgL PE=4 SV=1	166.258	65	20	29	20	310	34.1	4.93	474	20	0	0.864	0.825	1.006	0.691	0.904	0.758	0.617	1	1	1	0.315605	1	0.850457	0.116124	154.7	133.7	127.7	155.7	106.9	139.8	117.3	95.5	2.11	5.16	3.51	8.22	8.74	5.6	2.12	17.2	1
High	Master Protein	Q18A77	Putative alpha-amylase OS=Clostridioides difficile (strain 630) OX=272563 GN=CD630_08860 PE=4 SV=1	165.57	51	29	38	29	621	72.6	5.25	477	29	0	1.295	1.461	1.394	1.812	1.244	1.153	1.027	0.48556	0.119554	0.0875517	0.0146965	0.639933	1	1	91.2	118.1	133.2	127.1	165.3	113.5	105.2	93.7	4.73	2.87	7.54	1.14	8.56	5.74	10.58	1.5	1
High	Master Protein	Q183L0	UDP-glucose 6-dehydrogenase OS=Clostridioides difficile (strain 630) OX=272563 GN=rkpK PE=3 SV=1	165.029	56	23	37	23	431	48.1	5.11	609	23	0	1.075	1.08	1.333	1.094	1.28	1.181	1.153	1	1	0.227553	1	0.721139	1	1	83.2	89.5	89.8	110.9	91	106.5	98.2	95.9	9.14	0.53	3.87	15.83	1.7	6.03	2.25	6.43	1
High	Master Protein	Q185Z9	GTPase HflX OS=Clostridioides difficile (strain 630) OX=272563 GN=hflX PE=3 SV=1	164.423	59	25	44	25	425	48.4	6.06	671	25	0	1.348	1.226	1.513	1.237	8.224	10.608	5.221	0.161919	0.692466	0.0224412	0.515127	1.03102e-05	3.92535e-06	3.90327e-05	40.1	54.1	49.2	60.7	49.7	330.1	425.8	209.6	0.64	1.42	0.09	2.14	6.76	8.45	7.7	7.47	1
High	Master Protein	Q187A4	Putative nitrite and sulfite reductase subunit OS=Clostridioides difficile (strain 630) OX=272563 GN=CD630_17960 PE=4 SV=1	163.971	71	25	51	25	315	34.4	5.97	776	25	0	1.2	1.152	1.043	0.937	0.936	0.715	1.632	1	1	1	1	1	1	1	358.7	430.5	413.2	374.1	336	335.6	256.5	585.2	12.02	12.6	1.41	13.95	40.98	24.99	14.88	30.69	1
High	Master Protein	Q18CN1	Ribosome hibernation promoting factor OS=Clostridioides difficile (strain 630) OX=272563 GN=hpf PE=3 SV=1	163.879	85	17	104	17	183	21.2	6.25	1983	17	0	1.403	1.469	1.416	1.584	1.521	1.261	1.052	0.0375567	0.0228037	0.014928	0.00725561	0.00997334	0.262122	1	283.3	397.5	416	401.1	448.9	430.9	357.2	298	4.16	0.03	3.51	5.87	3.09	7.68	2.43	0.15	1
High	Master Protein	Q18A80	Glycogen biosynthesis protein OS=Clostridioides difficile (strain 630) OX=272563 GN=glgD PE=4 SV=1	163.834	59	28	46	28	376	42.8	6.89	523	28	0	1.335	1.42	2.158	1.523	1.323	0.878	0.742	0.149844	0.0717907	0.000842312	0.0289903	0.16566	1	0.131819	190.8	254.7	270.9	411.8	290.6	252.5	167.5	141.6	7.18	3.72	4.77	10.36	1.08	2.71	2.41	1.5	1
High	Master Protein	Q18BX0	Dihydropteroate synthase OS=Clostridioides difficile (strain 630) OX=272563 GN=folP PE=3 SV=1	163.696	74	23	40	23	267	29.8	5.36	508	23	0	0.955	0.949	1.041	0.909	1.136	0.909	0.868	1	1	1	1	1	1	1	203.7	194.5	193.3	212.2	185.2	231.3	185.3	176.9	2.11	2.91	4.23	11.92	13.51	1.09	2.37	4.99	1
High	Master Protein	Q185Z8	ABC-type transport system, multidrug-family ATP-binding/permease OS=Clostridioides difficile (strain 630) OX=272563 GN=CD630_22100 PE=4 SV=1	163.63	42	23	35	21	610	68	6.39	645	23	0	1.111	1.128	1.155	1.157	1.169	1.064	0.919	1	1	1	1	1	1	1	169	187.8	190.7	195.2	195.6	197.6	179.8	155.3	7.47	2.39	3.68	11.91	4.12	14.5	1.39	5.2	1
High	Master Protein	Q18CH2	50S ribosomal protein L5 OS=Clostridioides difficile (strain 630) OX=272563 GN=rplE PE=3 SV=1	162.871	77	20	208	20	180	20.4	9.48	992	20	0	1.021	1.023	0.805	1.043	1.042	1.132	1.103	1	1	0.0271998	1	1	0.594311	0.870482	1732.2	1769.3	1771.5	1395.1	1806.9	1804.4	1960.3	1910.4	1.68	1.11	2.78	3.42	1.78	5.33	1.75	3.69	1
High	Master Protein	Q183I8	DUF4116 domain-containing protein OS=Clostridioides difficile (strain 630) OX=272563 GN=CD630_27510 PE=4 SV=1	162.43	64	28	41	26	476	55.6	5	619	28	1	1.086	1.081	1.285	1.06	1.144	1.02	0.901	1	1	0.490969	1	1	1	1	169.5	184.2	183.3	217.8	179.7	194	173	152.8	0.77	2.54	0.02	5.6	16.68	9.49	4.2	12.43	1
High	Master Protein	Q183D9	Putative amidohydrolase OS=Clostridioides difficile (strain 630) OX=272563 GN=CD630_27050 PE=4 SV=1	162.152	46	21	44	20	454	50.6	5.74	600	21	0	0.99	0.953	0.709	0.967	0.845	1.043	0.963	1	1	0.0707306	1	1	1	1	497.4	492.5	474.2	352.4	480.8	420.5	518.9	479	3.56	3.81	1.09	5.34	13.98	3.17	3.43	2.96	1
High	Master Protein	Q18A78	Alpha-1,4 glucan phosphorylase OS=Clostridioides difficile (strain 630) OX=272563 GN=glgP PE=3 SV=1	162.105	37	24	37	24	813	93.6	6.67	593	24	0	1.307	1.316	1.247	1.492	1.209	1.14	0.897	0.121465	0.119554	0.116234	0.0184712	0.401504	1	1	201.5	263.4	265.2	251.3	300.7	243.7	229.6	180.8	1.95	3.88	3.22	3.14	8.98	1.4	3.35	5.5	1
High	Master Protein	Q18CL1	UDP-N-acetylglucosamine 1-carboxyvinyltransferase OS=Clostridioides difficile (strain 630) OX=272563 GN=murA PE=3 SV=1	161.51	52	22	43	22	423	45.3	6.55	596	22	0	0.883	0.925	0.821	0.899	0.838	1.029	1.051	1	1	0.445628	1	1	1	1	248.2	219.2	229.7	203.8	223.2	207.9	255.4	260.8	3.43	7.54	5.95	1.4	14.58	1.83	3.52	0.01	1
High	Master Protein	Q189A1	Putative uridine kinase OS=Clostridioides difficile (strain 630) OX=272563 GN=CD630_05570 PE=4 SV=1	161.154	57	29	36	29	555	64.4	5.63	487	29	0	0.902	0.852	0.989	0.895	0.967	1.014	0.844	1	1	1	1	1	1	1	176.5	159.3	150.3	174.5	157.9	170.6	178.9	149	0.38	1.8	10.24	0.89	8.25	9.79	6.48	0.11	1
High	Master Protein	Q18CY3	Flagella glycosylation phosphoserine phosphatase OS=Clostridioides difficile (strain 630) OX=272563 GN=CD630_02410 PE=4 SV=1	160.9	82	18	89	18	200	22.8	7.01	1369	18	0	0.227	0.618	1.057	0.857	30.461	0.764	0.711	0.309681	1	1	1	0.00807987	1	1	102.4	23.3	63.3	108.3	87.8	3120.4	78.3	72.8	6.99	12.38	12.23	17.01	6.44	3.27	76.35	3.87	1
High	Master Protein	Q18D37	Putative iron-sulfur-binding protein OS=Clostridioides difficile (strain 630) OX=272563 GN=CD630_02950 PE=4 SV=1	160.63	63	26	41	26	357	39.2	6.73	602	26	0	0.793	0.814	0.761	0.872	0.707	0.779	0.825	1	1	0.334808	1	0.375414	1	1	236.3	187.3	192.4	179.9	206.1	166.9	184.2	194.9	4.86	6.24	0.48	2.51	5.4	4.47	12.48	15.49	1
High	Master Protein	Q183N3	Putative calcium-binding adhesion protein OS=Clostridioides difficile (strain 630) OX=272563 GN=CD630_27970 PE=4 SV=1	160.513	24	37	40	37	1987	221.7	5.1	376	37	0	0.873	0.869	1.069	0.957	0.672	1.342	1.455	1	1	1	1	1	1	1	21.5	18.8	18.7	23	20.6	14.5	28.9	31.3	56	12.24	10.45	17.9	19.71	61.47	4	8.91	1
High	Master Protein	Q18AI4	30S ribosomal protein S1 OS=Clostridioides difficile (strain 630) OX=272563 GN=rpsA PE=4 SV=1	160.471	65	26	58	26	424	48.5	5.05	855	26	0	0.891	0.826	1.06	0.786	0.89	0.736	0.701	1	1	1	0.66279	1	0.443527	0.182974	502.6	447.9	415	533	394.9	447.4	369.9	352.3	8.51	5.64	8.02	6.73	11.07	3.57	3.51	1.58	1
High	Master Protein	Q182K0	Putative translation inhibitor endoribonuclease OS=Clostridioides difficile (strain 630) OX=272563 GN=CD630_25130 PE=4 SV=1	160.377	86	8	91	8	126	13.6	4.91	2222	8	0	1.078	1.02	0.746	1.088	0.902	1.204	0.955	1	1	0.336893	1	1	1	1	463.9	500.2	473	345.9	504.6	418.6	558.6	443	8.53	6.33	3.64	8.44	17.39	1.71	0.14	9.75	1
High	Master Protein	Q18BV6	Putative TPR repeat-containing protein OS=Clostridioides difficile (strain 630) OX=272563 GN=CD630_14380 PE=4 SV=1	160.243	54	28	37	28	452	53	5.48	469	28	0	0.933	0.956	1.101	0.945	1.072	0.972	1.015	1	1	1	1	1	1	1	239	223.1	228.6	263.1	225.9	256.3	232.3	242.6	3.4	8.86	0.16	6.57	2.82	0.8	6.04	5.89	1
High	Master Protein	Q183N1	Cell wall binding protein cwp12 OS=Clostridioides difficile (strain 630) OX=272563 GN=cwp12 PE=4 SV=1	159.321	56	28	37	26	528	57.5	8.48	621	28	0	1.098	1.194	0.75	1.171	0.885	1.195	1.163	1	1	0.252913	1	1	1	1	350.3	384.8	418.1	262.6	410.2	310	418.5	407.4	5.37	0.03	1.65	3.11	16.23	5.12	8.48	8.78	1
High	Master Protein	Q185R2	Putative multiprotein-complex assembly TPR repeat-containing protein OS=Clostridioides difficile (strain 630) OX=272563 GN=CD630_21230 PE=4 SV=1	159.239	45	31	45	31	623	72.8	5.27	575	31	0	1.133	1.037	1.364	1.132	1.35	1.188	1.126	1	1	0.308649	1	0.709041	1	1	111.8	126.6	115.9	152.5	126.5	150.9	132.8	125.8	9.12	8.45	5.57	8.09	15.8	6.66	1.58	9.44	1
High	Master Protein	Q18B39	Enoyl-(Acyl-carrier-protein) reductase II OS=Clostridioides difficile (strain 630) OX=272563 GN=fabK PE=4 SV=1	158.969	42	14	60	14	309	32.5	7.71	848	14	0	0.985	0.975	1.242	0.969	1.094	1.07	1.12	1	1	0.178472	1	1	1	1	483.5	476.2	471.3	600.6	468.5	528.8	517.4	541.6	1.04	0.07	4.53	5.31	7.67	6.02	4.9	6.51	1
High	Master Protein	Q182Z8	UDP-N-acetylmuramoyl-L-alanyl-D-glutamate--2,6-diaminopimelate ligase OS=Clostridioides difficile (strain 630) OX=272563 GN=murE PE=3 SV=1	158.928	57	30	43	30	484	53.9	5.8	580	30	0	0.928	0.922	1.126	0.935	0.985	0.851	0.835	1	1	0.960267	1	1	1	1	472.3	438.2	435.7	531.9	441.4	465.1	402	394.5	3.39	0.94	0.43	3.28	13.94	0.76	1.35	6.88	1
High	Master Protein	Q187U6	tRNA-2-methylthio-N(6)-dimethylallyladenosine synthase OS=Clostridioides difficile (strain 630) OX=272563 GN=miaB PE=3 SV=1	158.876	51	27	44	27	478	55.2	6.42	649	27	0	1.133	1.104	1.426	1.108	1.303	1.249	1.117	1	1	0.032655	1	0.209547	0.52111	1	386.5	437.9	426.9	551.2	428.1	503.7	482.6	431.8	1.42	3.04	0.45	5.67	8.29	9.29	1.32	3.22	1
High	Master Protein	Q185W9	Putative alpha/beta hydrolase OS=Clostridioides difficile (strain 630) OX=272563 GN=CD630_21810 PE=4 SV=1	158.818	81	14	41	14	254	29	4.83	641	14	0	0.94	0.955	1.022	1.347	1.109	0.996	0.779	1	1	1	0.634263	1	1	1	457.1	429.7	436.5	467.3	615.6	507	455	356	2.39	0.04	0.66	8.32	19.82	3.23	5.32	5.33	1
High	Master Protein	Q189L6	Uncharacterized protein OS=Clostridioides difficile (strain 630) OX=272563 GN=CD630_06720 PE=4 SV=1	158.731	77	17	46	17	261	29.7	5.52	718	17	0	0.887	0.891	1.137	0.874	0.966	0.91	0.765	1	1	1	1	1	1	0.759263	878.8	779.5	782.7	999.4	768.5	849.2	799.9	672.5	12.15	4.47	3.8	8.26	8.08	1.08	9.03	8.95	1
High	Master Protein	Q188H5	Putative ATP-dependent RNA helicase OS=Clostridioides difficile (strain 630) OX=272563 GN=CD630_21060 PE=4 SV=1	158.56	62	22	39	21	381	42.8	9.42	600	22	0	1.025	1.014	1.185	0.975	1.143	1.1	0.959	1	1	0.656269	1	1	1	1	456.2	467.4	462.4	540.8	444.9	521.4	501.6	437.4	10.15	4.99	3.07	8.09	10.05	2.05	2.29	5.35	1
High	Master Protein	Q180C8	Serine protease, HrtA family OS=Clostridioides difficile (strain 630) OX=272563 GN=CD630_32840 PE=4 SV=1	158.025	56	16	28	16	359	37.3	8.12	683	16	0	1.326	1.309	1.188	1.134	1.06	1.028	1.058	0.123749	0.160395	0.278267	1	1	1	1	238.7	316.4	312.6	283.5	270.8	253.1	245.5	252.6	1.28	3.87	4.36	8.35	7.69	1.91	3.56	1.84	1
High	Master Protein	Q183R4	Aminotransferase OS=Clostridioides difficile (strain 630) OX=272563 GN=CD630_28280 PE=3 SV=1	157.926	76	25	40	25	399	44.7	5.14	526	25	0	1.359	1.436	2.188	1.498	1.128	0.794	0.797	0.270429	0.151917	0.00235807	0.086928	1	0.776534	0.687576	336.1	456.9	482.7	735.4	503.3	379.2	266.9	268	3.89	4.67	3.19	11	0.52	0.45	10.05	7.29	1
High	Master Protein	Q187E6	Bifunctional P-protein, chorismate mutase/prephenate dehydratase OS=Clostridioides difficile (strain 630) OX=272563 GN=pheA PE=4 SV=1	157.578	65	27	42	27	398	46.1	8.24	567	27	0	1.003	0.996	0.964	1.034	0.796	0.795	0.696	1	1	1	1	0.28268	0.393807	0.0494686	583.2	584.8	581.1	562.3	603.1	464.3	463.6	406.2	4.54	2.4	3.69	1.6	5.83	1.71	9.11	5.03	1
High	Master Protein	Q18BE1	GTP-sensing transcriptional pleiotropic repressor CodY OS=Clostridioides difficile (strain 630) OX=272563 GN=codY PE=1 SV=1	157.491	82	19	58	19	261	28.7	5.44	1272	19	0	1.067	1.047	1.294	1.039	1.166	0.969	0.975	1	1	0.258758	1	1	1	1	628.9	671.2	658.7	813.7	653.7	733.1	609.4	613.4	4.06	1.54	0.23	6.12	16.86	2.95	4.12	5.02	1
High	Master Protein	Q180X8	Uracil phosphoribosyltransferase OS=Clostridioides difficile (strain 630) OX=272563 GN=upp PE=3 SV=1	157.315	77	18	63	18	209	22.7	6.4	789	18	0	1.269	1.304	1.409	1.194	1.277	1.175	1.099	0.745746	0.534348	0.0944443	1	0.566067	1	1	505.4	641.5	658.9	712.3	603.4	645.6	593.7	555.5	4.11	3.25	4.57	0.58	10.33	8.93	3.82	9.67	1
High	Master Protein	Q180B4	Putative oligoendopeptidase F, M3B family OS=Clostridioides difficile (strain 630) OX=272563 GN=CD630_32690 PE=3 SV=1	156.771	40	24	41	24	594	68.8	5.34	686	24	0	1.004	1.073	0.824	0.988	0.939	1.153	0.752	1	1	1	1	1	1	1	222.3	223.2	238.6	183	219.6	208.7	256.2	167.2	5.39	4.04	0.87	18.94	13.02	6.1	2.72	13.03	1
High	Master Protein	Q184T3	6-phospho-beta-glucosidase, bglA3 OS=Clostridioides difficile (strain 630) OX=272563 GN=bglA3 PE=3 SV=1	156.698	54	23	33	21	474	54.7	5.4	667	23	0	1.078	0.968	1.026	1.1	1.095	1.004	0.933	1	1	1	1	1	1	1	63.6	68.6	61.6	65.3	70	69.6	63.9	59.3	8.56	1.26	1.62	17.84	14.71	1.38	4.08	4.13	1
High	Master Protein	Q180R7	Delta-aminolevulinic acid dehydratase OS=Clostridioides difficile (strain 630) OX=272563 GN=hemB PE=3 SV=2	156.364	49	14	78	14	321	35.9	5.08	1219	14	0	0.922	0.91	0.77	0.941	1.046	0.958	0.899	1	1	0.215148	1	1	1	1	316.2	291.5	287.8	243.6	297.5	330.8	302.8	284.3	4.86	3.29	0.09	2.32	3.81	1.13	16.46	4.05	1
High	Master Protein	Q18A68	ABC-type transport system, sugar-family ATP-binding protein OS=Clostridioides difficile (strain 630) OX=272563 GN=CD630_08740 PE=4 SV=1	156.273	73	20	87	20	251	28.2	7.91	857	20	0	0.601	0.594	1.056	0.532	0.729	0.652	0.794	0.259004	0.253893	1	0.105486	0.90588	0.595788	1	851.1	511.5	505.2	899	453	620.9	554.6	675.6	15.95	6.88	0.92	6.9	21.57	2.8	2.48	5.18	1
High	Master Protein	Q184J0	ABC-type transport system, iron-family extracellular solute-binding protein OS=Clostridioides difficile (strain 630) OX=272563 GN=CD630_29990 PE=4 SV=1	156.13	63	23	37	23	379	42.4	5.34	637	23	0	1.15	1.202	1.289	1.241	1.386	1.228	1.31	0.569807	0.21695	0.0273407	0.100774	0.0162146	0.236218	0.0470372	545.4	627.5	655.4	702.9	676.8	756.2	669.6	714.7	1.14	4.45	1.9	0.16	0.03	6.71	3.66	4.01	1
High	Master Protein	Q183H0	Putative cell wall-binding protein cwp14 OS=Clostridioides difficile (strain 630) OX=272563 GN=cwp14 PE=4 SV=1	156.11	48	24	39	21	475	51.4	8.47	509	24	0	1.157	1.178	0.823	1.301	0.944	1.117	1.109	1	0.825909	0.18811	0.148542	1	1	1	286.9	332	337.9	236.2	373.3	270.8	320.4	318.3	3.5	3.87	6.49	0.89	9.36	2.6	2.16	2.42	1
High	Master Protein	Q185U6	4-aminobutyrate aminotransferase OS=Clostridioides difficile (strain 630) OX=272563 GN=gabT PE=3 SV=1	156.053	57	20	38	20	441	48.2	5.3	755	20	0	1.139	1.1	1.288	0.913	1.04	0.805	0.937	1	1	0.22895	1	1	0.90672	1	343.8	391.5	378.2	442.8	313.7	357.6	276.6	322	0.19	1.98	1.67	16.3	2.69	0.98	7.66	0.49	1
High	Master Protein	Q187D7	ATP-dependent zinc metalloprotease FtsH OS=Clostridioides difficile (strain 630) OX=272563 GN=ftsH1 PE=3 SV=1	155.593	44	25	39	25	605	66.2	5.59	658	25	0	1.324	1.361	1.267	1.275	1.093	1.225	1.594	1	0.855017	0.629245	1	1	1	0.187227	154.3	204.3	210	195.6	196.7	168.8	189.1	246.1	20.06	1.48	2.43	8.38	9.16	0.95	6.42	5.21	1
High	Master Protein	Q17ZY4	Proline racemase OS=Clostridioides difficile (strain 630) OX=272563 GN=CD630_32370 PE=3 SV=1	155.525	63	21	54	21	335	36.2	5.41	874	21	0	0.869	0.847	0.74	0.816	0.595	0.858	0.885	1	1	0.116234	0.855949	0.02454	1	1	672.8	584.6	569.7	497.7	549.4	400.6	577.5	595.4	3.21	3.58	7.61	9.22	4.32	2.75	6.64	8.19	1
High	Master Protein	Q181S7	tRNA modification GTPase MnmE OS=Clostridioides difficile (strain 630) OX=272563 GN=mnmE PE=3 SV=1	155.103	47	26	42	26	459	51.1	4.98	595	26	0	0.869	0.883	1.214	0.867	1.142	0.949	0.872	1	1	0.473093	1	1	1	1	106.3	92.4	93.8	129	92.1	121.4	100.9	92.7	8.05	5.75	5.59	5.56	8.33	4.17	9.03	3.19	1
High	Master Protein	Q18AN8	Putative N-acetylmuramoyl-L-alanine amidase,autolysin cwp17 OS=Clostridioides difficile (strain 630) OX=272563 GN=cwp17 PE=4 SV=2	154.335	39	28	43	7	670	73.3	8.91	557	28	0																															1
High	Master Protein	Q18CY2	Putative nucleoside triphosphate transferase OS=Clostridioides difficile (strain 630) OX=272563 GN=CD630_02420 PE=4 SV=1	154.083	84	16	71	16	214	24.5	5.52	997	16	0	0.07	0.055	1.038	0.752	0.107	15.57	1.019	0.000468595	0.000190951	1	1	0.000821606	0.000165907	1	237.2	16.7	13	246.1	178.3	25.3	3692.5	241.6	8.23	18.41	15.64	11.48	10.58	10.08	4.22	16.19	1
High	Master Protein	Q18B74	Stage 0 sporulation protein A homolog OS=Clostridioides difficile (strain 630) OX=272563 GN=spo0A PE=4 SV=1	153.194	74	20	56	20	274	30.8	6.81	779	20	0	0.933	0.902	0.633	1.777	0.793	0.967	1.015	1	1	0.00826782	0.00438569	0.258994	1	1	749.4	699.5	675.8	474.5	1331.8	594.6	724.5	760.5	6.63	5.7	2.31	1.11	3.41	6.01	6.66	2.09	1
High	Master Protein	Q182J3	Putative glycoside hydrolase, family 4 OS=Clostridioides difficile (strain 630) OX=272563 GN=CD630_25090 PE=3 SV=1	153.177	64	26	57	26	450	51.8	5.52	664	26	0	0.973	0.98	1.291	0.892	1.075	0.884	0.907	1	1	0.167564	1	1	1	1	388.3	377.7	380.6	501.4	346.2	417.4	343.1	352.1	1.57	1.53	1.88	5.38	13.47	3.66	6.61	1.97	1
High	Master Protein	Q18B45	3-oxoacyl-[acyl-carrier-protein] reductase OS=Clostridioides difficile (strain 630) OX=272563 GN=fabG PE=3 SV=1	153.104	71	17	46	17	249	26.7	8.07	730	17	0	0.877	0.851	1.003	0.831	0.956	1.014	1.069	1	1	1	1	1	1	1	216.1	189.7	183.9	216.8	179.5	206.6	219.2	231.1	6.6	0.64	6.55	6.69	12.25	6.07	4.53	4.53	1
High	Master Protein	Q17ZY6	Proline reductase (Selenocysteine) OS=Clostridioides difficile (strain 630) OX=272563 GN=prdB PE=4 SV=2	153.058	76	14	52	14	241	25.7	6.09	728	14	0	0.948	0.982	0.717	0.888	0.7	0.938	0.861	1	1	0.0729103	1	0.114702	1	1	901.1	853.9	884.6	646.4	799.8	630.8	845	775.5	4.82	1.13	8.76	11.47	0.98	0.04	4.8	3.82	1
High	Master Protein	Q181F4	Transcription elongation factor GreA OS=Clostridioides difficile (strain 630) OX=272563 GN=greA PE=3 SV=1	152.453	85	16	92	16	159	18	4.64	1244	16	0	0.99	0.975	0.921	0.974	1.025	1.036	0.918	1	1	0.977968	1	1	1	1	778.1	770.2	758.8	716.9	757.5	797.8	806.1	713.9	2.22	5.11	2.38	8.12	0.04	3.7	2.69	2.62	1
High	Master Protein	Q185J7	Putative sugar-phosphate dehydrogenase OS=Clostridioides difficile (strain 630) OX=272563 GN=CD630_23230 PE=3 SV=1	152.362	57	17	31	17	343	37.1	5.31	597	17	0	1.832	1.983	5.651	1.487	3.429	2.629	1.82	0.0363067	0.0208302	5.28035e-05	0.148542	0.000821606	0.00273874	0.0288071	151.6	277.6	300.5	856.5	225.4	519.8	398.6	275.9	3.31	10.82	3.46	4.71	11.52	3.98	8.42	3.83	1
High	Master Protein	Q181R1	Cyclic-di-AMP phosphodiesterase OS=Clostridioides difficile (strain 630) OX=272563 GN=CD630_36590 PE=3 SV=1	152.294	42	29	38	29	664	75.9	5.77	411	29	0	0.988	0.972	1.118	0.946	1.206	1.081	1.083	1	1	1	1	1	1	1	132.5	130.9	128.7	148.1	125.3	159.7	143.2	143.5	6.55	1	9.39	3.85	22.28	0.58	9.41	0.68	1
High	Master Protein	Q186V6	Putative CoA enzyme activase OS=Clostridioides difficile (strain 630) OX=272563 GN=CD630_17500 PE=4 SV=1	151.871	66	19	50	18	251	26.9	6.28	570	19	0	0.915	0.932	1.159	0.936	1.051	1.039	1.025	1	1	0.346043	1	1	1	1	524.4	479.7	488.6	607.8	490.7	551.1	544.8	537.3	7.54	2.23	2.95	5.35	5.92	0.24	4.35	1.16	1
High	Master Protein	Q183L7	Cell wall binding protein cwp7 OS=Clostridioides difficile (strain 630) OX=272563 GN=cwp7 PE=4 SV=1	151.774	50	19	40	18	351	39.3	8.78	591	19	0	1.113	1.071	1.231	1.024	1.136	1.055	1.026	1	1	0.671012	1	1	1	1	325.1	362	348.1	400.2	332.8	369.5	343.1	333.4	8.75	6.89	2.95	3.07	19.16	2.23	2.33	1.5	1
High	Master Protein	Q18CH5	50S ribosomal protein L6 OS=Clostridioides difficile (strain 630) OX=272563 GN=rplF PE=3 SV=1	151.32	72	15	125	15	180	20	9.85	1646	15	0	0.969	1	0.743	1.001	0.958	1.139	1.054	1	1	0.0607485	1	1	1	1	1218.6	1180.7	1218.9	905.5	1220.4	1167.4	1387.5	1284.4	0.43	4.55	3.91	8.66	8.37	1.44	0.46	2.72	1
High	Master Protein	Q183H6	Putative hydrolase beta-lactamase-like OS=Clostridioides difficile (strain 630) OX=272563 GN=CD630_27420 PE=4 SV=1	151.255	86	14	55	14	204	22.9	6.01	717	14	0	0.861	0.82	0.832	0.856	0.976	0.955	0.938	1	1	0.602113	1	1	1	1	185	159.3	151.7	153.8	158.4	180.5	176.7	173.6	2.41	3.18	0.69	10.03	6.54	5.47	6.92	11.49	1
High	Master Protein	Q182I5	Argininosuccinate lyase OS=Clostridioides difficile (strain 630) OX=272563 GN=argH PE=3 SV=2	151.188	53	23	38	23	438	49.8	5.45	562	23	0	0.86	0.784	0.842	0.816	1.053	1.015	0.857	1	1	1	1	1	1	1	163.5	140.7	128.2	137.7	133.5	172.3	166	140.2	14.69	4.8	11.06	3.81	0.76	13.04	7.8	20.79	1
High	Master Protein	Q189R3	Bifunctional carbon monoxide dehydrogenase/acetyl-CoA synthase, accessory protein OS=Clostridioides difficile (strain 630) OX=272563 GN=CD630_07170 PE=4 SV=1	150.869	77	17	34	17	259	28.5	5.99	641	17	0	1.018	1.006	1.048	0.981	1.229	0.738	0.839	1	1	1	1	1	0.779355	1	604.9	615.6	608.8	633.8	593.4	743.2	446.2	507.7	5.55	0.09	3.6	8.86	19.38	7.24	3.9	1.36	1
High	Master Protein	Q183H5	Histidine--tRNA ligase OS=Clostridioides difficile (strain 630) OX=272563 GN=hisS PE=3 SV=1	150.808	47	23	37	23	420	47.7	6.01	651	23	0	1.011	1.019	0.8	1.038	0.966	1.216	1.075	1	1	0.404618	1	1	1	1	421.2	425.7	429.3	337	437	406.8	512.1	452.6	0.24	3.29	3.41	6.13	15.52	8.54	2.89	3.53	1
High	Master Protein	Q18AS5	M18 family aminopeptidase OS=Clostridioides difficile (strain 630) OX=272563 GN=CD630_10720 PE=3 SV=1	150.383	52	20	39	20	464	51.4	5.25	692	20	0	0.978	0.965	0.643	1.029	0.755	1.163	1.05	1	1	0.0707306	1	0.566067	1	1	336.8	329.3	324.9	216.5	346.4	254.2	391.8	353.7	11	0.31	3.27	3.88	15.35	4.9	4.7	5.3	1
High	Master Protein	Q18CE1	Flavin-dependent thymidylate synthase OS=Clostridioides difficile (strain 630) OX=272563 GN=thyX PE=3 SV=1	149.95	69	24	44	24	252	29	7.66	564	24	0	1.133	1.026	0.747	1.08	0.955	1.225	1.082	1	1	0.528351	1	1	1	1	64.2	72.7	65.9	48	69.3	61.3	78.7	69.5	8.03	7.19	7.09	11.64	11.79	3.56	8.98	16.93	1
High	Master Protein	Q18A09	Putative universal stress protein A (UspA) OS=Clostridioides difficile (strain 630) OX=272563 GN=CD630_08120 PE=4 SV=1	149.869	79	14	76	14	136	15.3	7.33	733	14	0	1.149	1.136	1.178	1.164	1.15	1.099	1.144	0.598192	0.770939	0.140876	0.381213	0.478804	1	0.587273	905.3	1040.1	1028.6	1066.2	1054	1041.3	994.5	1035.4	4.43	1.45	4.82	1.59	1.62	1.03	4.27	5.57	1
High	Master Protein	Q182L9	Aminotransferase, alanine--glyoxylate transaminase OS=Clostridioides difficile (strain 630) OX=272563 GN=CD630_25320 PE=3 SV=1	149.178	53	19	36	19	380	42.3	5.03	642	19	0	2.441	2.353	1.447	2.324	2.095	1.144	1.164	0.890613	0.933645	1	0.850008	1	1	1	131.3	320.4	308.8	189.9	305	275	150.1	152.8	5.38	3.99	0.75	10	1.54	64.63	13.37	5.31	1
High	Master Protein	Q188I2	Activator of 2-hydroxyisocaproyl-CoA dehydratase OS=Clostridioides difficile (strain 630) OX=272563 GN=hadI PE=4 SV=2	148.707	64	17	112	16	266	28.4	6.38	1298	17	0	1.026	1.02	1.096	1.014	1.104	1.028	1.062	1	1	0.792911	1	1	1	1	564.6	579.3	575.9	619	572.4	623.5	580.2	599.5	7.59	1.45	2.87	2.09	1.3	1.13	5.56	4.38	1
High	Master Protein	Q182S2	Methionyl-tRNA formyltransferase OS=Clostridioides difficile (strain 630) OX=272563 GN=fmt PE=3 SV=1	148.626	65	17	44	17	309	34.4	5.63	472	17	0	1.042	0.996	1.211	0.975	1.185	1.002	1.123	1	1	0.42999	1	1	1	1	299.2	311.7	297.8	362.3	291.8	354.5	299.7	336.1	6.32	1.86	0.24	8.86	8.2	7.86	7.53	0.73	1
High	Master Protein	Q185S7	Uridylate kinase OS=Clostridioides difficile (strain 630) OX=272563 GN=pyrH PE=3 SV=1	148.591	67	17	44	17	234	25.8	6.13	669	17	0	1.168	1.164	0.751	1.101	0.872	1.187	1.123	1	1	0.0607485	1	0.990982	0.766114	1	232.7	271.9	271	174.8	256.3	202.9	276.3	261.3	9.03	1.9	6.06	2.29	5.33	4.61	0.56	0.24	1
High	Master Protein	Q187P7	Acetyl-coenzyme A carboxylase carboxyl transferase subunit alpha OS=Clostridioides difficile (strain 630) OX=272563 GN=accA PE=3 SV=1	148.312	60	25	53	24	314	35.1	7.44	532	25	0	0.979	1.022	1.244	0.994	1.161	1.048	1.097	1	1	0.209185	1	1	1	1	662	648.2	676.5	823.9	658.3	768.8	694.1	726.5	0.54	1.38	0.08	6.21	13.33	0.58	4.17	0.36	1
High	Master Protein	Q182Z7	Ribosome-binding ATPase YchF OS=Clostridioides difficile (strain 630) OX=272563 GN=ychF PE=3 SV=1	147.91	61	18	36	18	365	40	4.82	730	18	0	1.03	1.046	1.327	1.003	1.142	1.097	1.025	1	1	0.022803	1	0.637441	1	1	347	357.4	362.9	460.4	348.2	396.4	380.9	355.8	1.16	2.38	1.68	6.38	7.25	2.41	0.89	2.12	1
High	Master Protein	Q18BS8	Putative competence-damage inducible protein OS=Clostridioides difficile (strain 630) OX=272563 GN=cinA PE=3 SV=1	147.715	49	18	35	18	418	45.9	6.67	564	18	0	0.858	0.964	1.122	1.109	1.147	1.014	0.87	1	1	1	1	1	1	1	13.9	11.9	13.4	15.6	15.4	15.9	14.1	12.1	10.53	10.47	18.23	6.14	9.7	25.82	6.42	29.7	1
High	Master Protein	Q180D4	HTH psq-type domain-containing protein OS=Clostridioides difficile (strain 630) OX=272563 GN=CD630_32900 PE=4 SV=1	147.445	57	22	32	22	349	40.7	5.73	470	22	0	0.844	0.924	0.516	0.819	0.629	0.847	0.98	1	1	0.0256744	1	0.213794	1	1	130.9	110.6	120.9	67.6	107.3	82.3	111	128.3	19.14	1.51	4.5	10.33	2.65	1.15	8.91	8.21	1
High	Master Protein	Q18BJ9	Adenylosuccinate lyase OS=Clostridioides difficile (strain 630) OX=272563 GN=purB PE=3 SV=1	147.427	44	22	41	22	481	55	6.16	461	22	0	0.927	0.937	0.669	0.951	0.752	0.985	0.921	1	1	0.0971746	1	0.57803	1	1	489.2	453.3	458.3	327.4	465.2	367.8	482	450.3	6.01	0.95	1.57	10.63	13.43	1.95	3.53	11.52	1
High	Master Protein	Q186X2	Putative phenylalanyl-tRNA synthetase beta chain OS=Clostridioides difficile (strain 630) OX=272563 GN=CD630_17640 PE=4 SV=1	147.35	78	19	55	19	233	26.9	5.27	568	19	0	1.04	1.016	1.098	0.925	1.022	0.862	0.827	1	1	1	1	1	1	1	593.5	617	603.1	651.6	549	606.3	511.4	491	4.26	3.48	3.87	3.31	17.78	0.69	3.51	7.27	1
High	Master Protein	Q18CE8	50S ribosomal protein L10 OS=Clostridioides difficile (strain 630) OX=272563 GN=rplJ PE=3 SV=1	147.197	82	15	104	15	168	18.6	6.24	1863	15	0	0.994	1.06	0.7	1.051	0.922	1.101	1.045	1	1	0.0699995	1	1	1	1	684.2	679.7	725.4	478.9	718.9	630.9	753.5	714.7	1.54	1.19	6.76	9.24	9.86	7.07	3.2	0.24	1
High	Master Protein	Q18AJ7	Uncharacterized protein OS=Clostridioides difficile (strain 630) OX=272563 GN=CD630_09960 PE=4 SV=1	147.195	69	30	40	30	416	48.5	5.06	494	30	0	1.918	1.928	1.299	1.903	1.479	1.06	1.406	0.161075	0.168932	0.866679	0.165911	0.748047	1	1	183.7	352.3	354.2	238.6	349.5	271.7	194.8	258.2	6.64	6.95	0.92	14.3	7.74	9.18	25.58	3.78	1
High	Master Protein	Q180W9	ATP synthase subunit delta OS=Clostridioides difficile (strain 630) OX=272563 GN=atpH PE=3 SV=1	146.509	71	16	43	16	181	20.5	5.86	639	16	0	1.057	1.05	1.048	1.096	1.179	1.219	1.149	1	1	1	1	0.47645	0.393807	0.813915	208.7	220.6	219.1	218.6	228.7	246	254.5	239.8	1.44	2.74	3.64	0.95	5.02	3.68	8.65	0.05	1
High	Master Protein	Q18BF6	Ribonuclease J OS=Clostridioides difficile (strain 630) OX=272563 GN=rnj PE=3 SV=1	146.031	49	26	46	26	558	62.3	6.51	635	26	0	0.931	0.89	0.771	0.922	0.887	0.996	0.935	1	1	0.203252	1	1	1	1	192.3	179	171.2	148.3	177.4	170.5	191.5	179.9	11.89	8.68	4.26	3.22	1.23	6.92	5.5	1.82	1
High	Master Protein	Q18C73	Histidine biosynthesis bifunctional protein HisIE OS=Clostridioides difficile (strain 630) OX=272563 GN=hisI PE=3 SV=1	145.952	58	18	38	18	222	25.7	5.45	668	18	0	1.165	1.141	1.151	0.939	0.865	0.61	0.563	1	1	1	1	1	0.181975	0.0425118	781.6	910.3	891.6	899.6	734	676	477	440.1	5.15	3.18	3.25	6.58	17.23	5.69	0.75	1.27	1
High	Master Protein	Q18BJ2	Ribosomal protein S12 methylthiotransferase RimO OS=Clostridioides difficile (strain 630) OX=272563 GN=rimO PE=3 SV=1	145.585	55	24	34	24	444	50.7	4.77	545	24	0	0.928	0.993	1.228	0.931	1.246	0.971	1.034	1	1	1	1	1	1	1	117.9	109.5	117.1	144.8	109.8	146.9	114.6	121.9	21.04	7.05	4.76	8.2	12.93	6.62	1.7	12.41	1
High	Master Protein	Q18BL0	Glutamine synthetase OS=Clostridioides difficile (strain 630) OX=272563 GN=glnA PE=3 SV=1	145.508	38	26	40	26	632	71.9	5.68	385	26	0	0.85	0.808	0.647	0.915	0.732	0.946	0.81	1	1	0.0949672	1	0.566067	1	1	293.2	249.4	237	189.7	268.3	214.6	277.3	237.6	5.59	1.74	0.66	15.29	15.9	4.61	1.6	2.68	1
High	Master Protein	Q188B6	Transcriptional regulator, RpiR family OS=Clostridioides difficile (strain 630) OX=272563 GN=CD630_20480 PE=4 SV=1	145.486	57	18	38	18	290	32.9	6.43	663	18	0	0.947	1.05	1.117	0.958	1.1	1.037	0.95	1	1	0.617147	1	1	1	1	318.3	301.5	334.3	355.7	305	350	329.9	302.3	0.56	2.99	2.39	0.03	4.85	1.77	9.54	2.35	1
High	Master Protein	Q18CC1	Dihydrolipoyl dehydrogenase OS=Clostridioides difficile (strain 630) OX=272563 GN=acoL PE=3 SV=1	145.372	50	29	38	29	576	62	5.1	588	29	0																															1
High	Master Protein	Q180Z6	Bifunctional protein OS=Clostridioides difficile (strain 630) OX=272563 GN=CD630_34970 PE=4 SV=1	145.276	47	24	37	23	482	55.6	5.03	523	24	0	1.02	1.071	1.303	0.976	1.236	1.084	1.051	1	1	0.228926	1	0.848852	1	1	247.6	252.7	265.2	322.6	241.6	306.1	268.4	260.1	6.88	9.37	1.12	4.19	5.13	6.08	1.21	12.37	1
High	Master Protein	Q18BX2	DNA primase OS=Clostridioides difficile (strain 630) OX=272563 GN=dnaG PE=3 SV=2	144.763	44	27	35	27	596	68.7	8.15	442	27	0	1.228	1.189	1.477	1.05	1.458	1.241	1.269	1	1	0.0581412	1	0.122896	0.864496	0.605371	57.1	70.1	67.9	84.3	59.9	83.2	70.9	72.4	2.84	8.98	2.24	4.9	11.74	1.91	3.04	7.29	1
High	Master Protein	Q187E4	3-dehydroquinate synthase OS=Clostridioides difficile (strain 630) OX=272563 GN=aroB PE=3 SV=1	144.573	62	22	40	22	354	40	8.51	541	22	0	1.083	1.131	0.876	1.166	0.864	1.066	0.89	1	1	1	1	1	1	1	146.5	158.6	165.8	128.3	170.9	126.6	156.2	130.4	8.44	5.47	2.34	8.08	29.25	3.57	1.64	2.05	1
High	Master Protein	Q185Y2	Ferritin OS=Clostridioides difficile (strain 630) OX=272563 GN=ftnA PE=3 SV=1	144.488	71	9	83	9	171	19.6	4.81	1497	9	0	1.017	1.068	0.721	1.231	0.844	1.179	0.869	1	1	0.197649	1	1	1	1	544.3	553.6	581.2	392.5	670.2	459.5	641.9	473	5.46	2.13	1.16	11.35	18.44	0.01	0.07	0.13	1
High	Master Protein	Q188C1	Diaminopimelate decarboxylase OS=Clostridioides difficile (strain 630) OX=272563 GN=lysA PE=3 SV=1	144.442	51	19	33	19	430	48	5.31	589	19	0	1.009	0.96	0.922	1.013	0.804	1.016	0.942	1	1	1	1	1	1	1	323.2	326.1	310.2	298	327.4	259.9	328.4	304.4	10.38	3.33	1.83	7.61	14.52	8.71	1.14	5.66	1
High	Master Protein	Q182I4	D-alanyl-D-alanine carboxypeptidase (Putative sporulation-specific penicillin-binding protein) OS=Clostridioides difficile (strain 630) OX=272563 GN=dacF1 PE=3 SV=1	144.429	52	27	43	27	429	48.2	9.33	488	27	0	0.923	0.949	1.084	1.023	1.039	1.311	1.136	1	1	1	1	1	1	1	99.4	91.7	94.3	107.7	101.7	103.2	130.2	112.9	4.14	0.24	9.61	6.48	33.64	5.95	5.54	4.68	1
High	Master Protein	Q18C71	1-(5-phosphoribosyl)-5-[(5-phosphoribosylamino)methylideneamino] imidazole-4-carboxamide isomerase OS=Clostridioides difficile (strain 630) OX=272563 GN=hisA PE=3 SV=1	144.246	75	18	34	18	240	26.6	5.19	669	18	0	1.133	1.07	0.728	0.897	0.776	0.72	0.722	1	1	0.22895	1	0.868031	0.666913	0.495399	240.6	272.7	257.4	175.1	215.9	186.8	173.2	173.7	4.9	4.96	2.11	0.42	1.49	1.3	11.33	18.78	1
High	Master Protein	Q18CS8	Aspartate carbamoyltransferase OS=Clostridioides difficile (strain 630) OX=272563 GN=pyrB PE=3 SV=1	143.938	66	20	41	20	306	34.7	6.57	609	20	0	0.95	1.068	0.731	0.947	0.982	1.14	1.225	1	1	0.64945	1	1	1	1	138.4	131.6	147.9	101.2	131.1	136	157.8	169.5	8.69	3.51	5.48	14.96	24.3	13.11	3.13	4.72	1
High	Master Protein	Q189U8	Probable tRNA sulfurtransferase OS=Clostridioides difficile (strain 630) OX=272563 GN=thiI PE=3 SV=1	142.922	52	17	35	17	391	44.4	7.31	754	17	0	1.156	1.166	1.285	1.02	1.081	1.109	1.062	1	1	0.3125	1	1	1	1	81.4	94.1	94.9	104.6	83.1	88	90.3	86.4	5.92	6.33	3.36	16.18	3.57	0.49	6.95	3.2	1
High	Master Protein	Q18BE2	tRNA-specific 2-thiouridylase MnmA OS=Clostridioides difficile (strain 630) OX=272563 GN=mnmA PE=3 SV=1	142.152	59	21	31	21	361	40.8	7.12	545	21	0	0.919	0.92	1.01	0.898	0.896	1.081	0.934	1	1	1	1	1	1	1	91.8	84.4	84.5	92.7	82.4	82.3	99.3	85.7	3.82	4.75	0.1	11.86	0.77	1.01	7.29	0.63	1
High	Master Protein	Q186P9	Putative thioredoxin-disulfide reductase OS=Clostridioides difficile (strain 630) OX=272563 GN=trxB PE=4 SV=1	141.852	69	16	24	16	295	32.6	5.45	452	16	0	0.856	0.845	1.037	0.82	0.894	0.972	1.141	1	1	1	1	1	1	1	382.5	327.5	323.1	396.9	313.7	341.8	371.7	436.4	6.67	0.68	0.46	6.9	20.71	10.56	11.27	2.69	1
High	Master Protein	Q18B40	3-oxoacyl-[acyl-carrier-protein] synthase 3 OS=Clostridioides difficile (strain 630) OX=272563 GN=fabH PE=3 SV=1	141.611	55	16	43	16	328	35.1	6	589	16	0	0.954	0.981	1.364	0.977	1.014	1.083	1.104	1	1	0.203027	1	1	1	1	263.5	251.4	258.6	359.5	257.3	267.1	285.3	290.8	8.26	3.09	4.07	7.12	13.95	7.29	6.76	5.21	1
High	Master Protein	Q18B12	Septum site-determining protein MinD (Cell division inhibitor MinD) OS=Clostridioides difficile (strain 630) OX=272563 GN=minD PE=4 SV=1	141.437	70	21	43	21	265	29.1	5.05	726	21	0	1.042	1.038	1.209	1.137	1.237	1.052	1.085	1	1	0.624732	1	0.939801	1	1	660.6	688.3	686	798.9	751.2	817.3	695.2	716.9	8.36	1.92	0.28	3.73	17.66	0.17	1.83	1.74	1
High	Master Protein	Q189P4	Phenylalanine--tRNA ligase alpha subunit OS=Clostridioides difficile (strain 630) OX=272563 GN=pheS PE=3 SV=2	141.348	70	24	42	24	339	38	5.44	595	24	0	0.922	0.866	0.718	0.897	0.801	0.99	0.935	1	1	0.125871	1	0.795783	1	1	412.9	380.8	357.4	296.5	370.3	330.7	408.8	386	1.99	6.39	3.26	6.44	16.41	2.72	0.65	3.3	1
High	Master Protein	Q182U6	Putative peptidase, M24 family OS=Clostridioides difficile (strain 630) OX=272563 GN=CD630_26130 PE=3 SV=1	141.322	62	23	71	23	358	39.8	4.92	485	23	0	0.815	0.845	0.62	1.301	0.659	1.278	0.89	1	1	0.195211	1	0.596965	1	1	244.3	199	206.5	151.4	317.9	160.9	312.3	217.4	8.97	4.52	1.17	14.24	21.47	10.5	12.55	5.93	1
High	Master Protein	Q18D71	Phospholipase, patatin family OS=Clostridioides difficile (strain 630) OX=272563 GN=CD630_03300 PE=4 SV=1	141.197	78	19	39	18	250	27.9	4.74	684	19	0	1.069	0.999	1.137	1.014	1.15	1.08	1.029	1	1	1	1	1	1	1	209.4	223.9	209.1	238.1	212.4	240.9	226.3	215.4	8.51	5.83	4.4	2.65	16.85	4.56	0.5	4.57	1
High	Master Protein	Q183A4	ABC-type transport system, ATP-binding protein putative oligopeptide transport system OS=Clostridioides difficile (strain 630) OX=272563 GN=CD630_26700 PE=3 SV=1	140.608	54	22	41	20	323	36.4	8.6	354	22	1	0.935	1.018	1.078	0.843	1.093	0.919	0.997	1	1	1	1	1	1	1	177.3	165.8	180.6	191.1	149.4	193.9	163.1	176.9	8.55	5.04	1.68	0.32	8.83	7.98	2.93	26.17	1
High	Master Protein	Q18CT2	Putative DNA glycosylase OS=Clostridioides difficile (strain 630) OX=272563 GN=CD630_01910 PE=4 SV=1	140.557	69	21	32	21	291	34.1	5.39	657	21	0	1.166	1.05	1.37	1.082	1.386	1.179	1.076	1	1	0.167564	1	0.333406	1	1	52.6	61.4	55.2	72.1	56.9	72.9	62	56.6	2.1	2.61	0.82	4.42	17.2	8.63	3.25	3.17	1
High	Master Protein	Q185M2	Putative Xaa-Pro dipeptidase OS=Clostridioides difficile (strain 630) OX=272563 GN=proP PE=4 SV=1	140.505	73	23	36	23	359	40.5	5.48	540	23	0	1.233	1.273	1.321	1.819	1.095	0.906	0.752	1	0.718182	0.174365	0.0181177	1	1	0.347835	328.3	404.6	417.8	433.6	597	359.5	297.4	246.7	9.76	0.68	1.09	3.29	12.68	1.7	5.42	6.41	1
High	Master Protein	Q181S4	Putative exported protein OS=Clostridioides difficile (strain 630) OX=272563 GN=CD630_36690 PE=4 SV=1	140.39	72	16	35	16	191	21.2	5.03	446	16	0	1.111	0.973	1.171	1.237	1.142	1.602	1.312	1	1	1	1	1	1	1	238.3	264.8	231.9	278.9	294.7	272.1	381.7	312.6	6.32	2.92	1.87	1.14	39.11	14.43	2.73	16.05	1
High	Master Protein	Q188D0	LUD_dom domain-containing protein OS=Clostridioides difficile (strain 630) OX=272563 GN=CD630_20610 PE=4 SV=1	140.017	87	20	45	20	212	23.8	7.88	821	20	0	1.011	0.979	0.663	0.934	0.822	0.843	0.962	1	1	0.23319	1	1	1	1	529.6	535.3	518.6	351	494.8	435.4	446.3	509.4	11.24	5.17	1.14	5.92	4.46	11.77	17.83	16.07	1
High	Master Protein	Q182H9	Mannose-6-phosphate isomerase (Phosphomannose isomerase) (PMI) (Phosphohexomutase) OS=Clostridioides difficile (strain 630) OX=272563 GN=pmi PE=3 SV=1	139.847	65	19	36	19	314	36	6.19	475	19	0	0.99	1.019	1.335	0.874	1.205	1.03	1.061	1	1	0.197649	1	1	1	1	241.9	239.5	246.4	322.9	211.4	291.5	249.1	256.8	3.02	3.64	4.4	2.88	16.41	2.3	6.84	4.76	1
High	Master Protein	Q18C56	3-mercaptopyruvate sulfurtransferase OS=Clostridioides difficile (strain 630) OX=272563 GN=sseA PE=4 SV=1	139.811	72	24	46	24	283	31.9	5.78	669	24	0	0.915	0.864	1.083	0.814	0.919	0.85	0.803	1	1	1	1	1	1	1	226.6	207.4	195.7	245.4	184.5	208.3	192.7	181.9	4.91	0.84	7.47	4.05	23.43	13.97	0.77	28.2	1
High	Master Protein	Q184E7	V-type ATP synthase alpha chain OS=Clostridioides difficile (strain 630) OX=272563 GN=atpA PE=3 SV=1	139.349	46	26	37	25	592	65.5	5.01	514	26	0																															1
High	Master Protein	Q181S5	Putative stage 0 sporulation protein,DNA-binding protein Spo0J-like OS=Clostridioides difficile (strain 630) OX=272563 GN=CD630_36730 PE=3 SV=1	139.227	66	20	37	20	261	29.8	7.37	523	20	0	1.116	1.177	1.332	1.115	1.197	1.119	1.031	1	1	0.203252	1	1	1	1	141.5	157.9	166.6	188.5	157.8	169.5	158.4	145.8	5.28	4.05	4.19	3.93	15.2	1.83	7.48	5.48	1
High	Master Protein	Q18B01	Ion-translocating oxidoreductase complex subunit B OS=Clostridioides difficile (strain 630) OX=272563 GN=rnfB PE=3 SV=1	139.019	57	20	48	20	325	34	7.8	604	20	0	0.907	0.913	0.941	0.792	0.923	0.801	0.926	1	1	1	1	1	1	1	551.9	500.6	503.8	519.1	437.2	509.3	441.8	510.8	8.88	0.75	4.2	5.41	18.25	3.49	6.4	0.07	1
High	Master Protein	Q18CZ4	Flagellar basal body protein OS=Clostridioides difficile (strain 630) OX=272563 GN=flgE PE=3 SV=1	139	65	17	35	17	327	34.6	5.43	735	17	0	0.838	0.973	0.937	0.714	0.933	0.699	0.613	1	1	1	1	1	1	0.761328	122.4	102.6	119.1	114.7	87.4	114.2	85.5	75	14.02	9.92	0.77	9.16	13.19	27.43	12.13	11.51	1
High	Master Protein	Q187C4	Cytidylate kinase OS=Clostridioides difficile (strain 630) OX=272563 GN=cmk PE=3 SV=1	138.837	70	19	33	19	216	24.3	4.98	473	19	0	0.977	0.911	1.216	0.941	1.047	1.041	0.934	1	1	0.426596	1	1	1	1	264.1	258.1	240.6	321.1	248.5	276.5	275	246.6	9.01	2.01	2.51	2.94	4.23	6.37	9.33	8.5	1
High	Master Protein	Q188M4	Putative recombinase Tn1549-like, CTn2-Orf34 OS=Clostridioides difficile (strain 630) OX=272563 GN=CD630_04360 PE=4 SV=1	138.766	43	22	32	22	588	67.8	8.22	480	22	0	0.781	0.666	0.744	0.825	0.665	0.542	0.758	1	1	1	1	1	0.713294	1	40.2	31.4	26.8	29.9	33.2	26.7	21.8	30.5	0.73	2.25	25.15	8.04	26.35	9.18	10.37	20.38	1
High	Master Protein	Q183S4	Serine--tRNA ligase OS=Clostridioides difficile (strain 630) OX=272563 GN=serS1A PE=3 SV=1	138.648	61	23	40	18	423	48.5	5.39	548	23	0	1.179	1.147	1.161	1.03	1.591	1.616	1.622	1	1	1	1	0.114702	0.187176	0.0955596	34.6	40.9	39.7	40.2	35.7	55.1	56	56.2	11.16	1.38	2.56	3.37	16.14	0.94	5.45	4.6	1
High	Master Protein	Q18A06	Uncharacterized protein OS=Clostridioides difficile (strain 630) OX=272563 GN=CD630_08070 PE=4 SV=1	138.614	90	16	44	16	114	13.8	4.96	599	16	0	0.903	0.901	0.912	0.884	0.78	0.822	0.828	1	1	1	1	0.478071	1	1	1097	990.9	988.2	1000.8	969.5	855.4	901.6	908.1	7.81	0.36	1.74	6.25	3.57	10.18	1.06	9.75	1
High	Master Protein	Q18C74	Imidazole glycerol phosphate synthase subunit HisF OS=Clostridioides difficile (strain 630) OX=272563 GN=hisF PE=3 SV=1	138.468	76	21	37	21	252	27.6	5.35	828	21	0	1.279	1.271	1.201	1.003	1.001	0.552	0.604	1	1	1	1	1	0.271321	0.287854	106	135.5	134.7	127.3	106.3	106	58.5	64	5.59	2.46	12.39	14.75	12.17	11.18	16.04	0.82	1
High	Master Protein	Q185R7	4-hydroxy-3-methylbut-2-en-1-yl diphosphate synthase (flavodoxin) OS=Clostridioides difficile (strain 630) OX=272563 GN=ispG PE=3 SV=1	138.439	66	24	42	24	351	37.8	7.01	576	24	0	1.023	0.888	1.194	0.977	1.063	0.94	0.677	1	1	0.898761	1	1	1	0.271874	174.7	178.7	155.2	208.6	170.6	185.7	164.2	118.3	4.11	2.35	10.37	3.4	10.91	5.47	1.01	15.84	1
High	Master Protein	Q18C04	ABC-type transport system,alkanesulfonates-family extracellular solute-binding protein OS=Clostridioides difficile (strain 630) OX=272563 GN=ssuA PE=4 SV=1	138.385	52	17	41	17	330	36.3	6.3	543	17	0	1.176	1.275	1.119	1.767	1.152	0.933	0.881	1	0.479086	1	0.0145485	1	1	1	408.2	480.1	520.6	456.8	721.3	470.3	381	359.5	0.65	9.02	5.78	7.48	3.38	3.37	6.89	5.81	1
High	Master Protein	Q17ZX1	4-hydroxy-tetrahydrodipicolinate reductase OS=Clostridioides difficile (strain 630) OX=272563 GN=dapB1 PE=3 SV=1	138.113	66	15	37	15	249	27.3	5.82	672	15	0	1.04	1.019	0.956	1.019	0.964	1.101	0.955	1	1	1	1	1	1	1	411.6	428.2	419.4	393.5	419.6	396.7	453.3	393.1	8.72	3.51	4.43	5.11	4.4	4.33	6.71	7.08	1
High	Master Protein	Q182L3	1,4-alpha-glucan branching enzyme OS=Clostridioides difficile (strain 630) OX=272563 GN=glgB PE=3 SV=1	138.057	34	22	28	22	667	77.3	6.95	493	22	0	1.008	0.896	1.208	0.925	1.073	0.957	0.961	1	1	1	1	1	1	1	70.2	70.7	62.9	84.8	64.9	75.3	67.2	67.4	12.81	1.6	14.52	2.05	14.59	10.74	2.13	4.7	1
High	Master Protein	Q185S5	Ribosome-recycling factor OS=Clostridioides difficile (strain 630) OX=272563 GN=frr PE=3 SV=1	137.64	70	17	66	17	185	21.1	7.39	971	17	0	0.947	0.932	0.739	1.024	0.867	1.118	0.93	1	1	0.178536	1	1	1	1	383.1	362.8	357.2	283	392.4	332	428.1	356.1	1.82	7.51	3.07	0.26	15.8	1.65	3.34	8.88	1
High	Master Protein	Q185T7	Putative vancomycin resistance protein, vanW family OS=Clostridioides difficile (strain 630) OX=272563 GN=CD630_21490 PE=4 SV=1	137.526	53	23	29	22	419	46.1	9.5	516	23	0	1.074	1.087	1.334	1.199	1.253	1.943	1.8	1	1	1	1	1	1	1	35.4	38.1	38.5	47.3	42.5	44.4	68.9	63.8	8.73	3.6	14.6	5.57	55.84	7.42	0.91	1.89	1
High	Master Protein	Q18AR8	Transcriptional regulator, LacI family OS=Clostridioides difficile (strain 630) OX=272563 GN=ccpA PE=4 SV=1	137.328	62	20	40	20	338	37.9	5.43	577	20	0	1.043	1.032	1.26	0.985	1.157	1.04	1.019	1	1	0.0743556	1	0.633635	1	1	203.9	212.7	210.3	256.9	200.8	235.8	212	207.7	1.97	4.77	2.12	8.74	4.7	2.38	0.97	0.18	1
High	Master Protein	Q18B64	Geranyltranstransferase OS=Clostridioides difficile (strain 630) OX=272563 GN=ispA PE=3 SV=1	137.289	59	19	34	19	295	32.7	5.17	672	19	0	1.008	1.013	1.146	0.997	1.125	0.969	0.868	1	1	0.483122	1	1	1	1	475.8	479.4	481.9	545	474.3	535.3	461	413.2	2.75	6.83	1.84	4.77	3.15	4.88	0.17	7.4	1
High	Master Protein	Q189R1	Tetratricopeptide repeat protein OS=Clostridioides difficile (strain 630) OX=272563 GN=CD630_07140 PE=4 SV=1	137.08	53	20	39	20	380	44	4.87	573	20	0	1.094	1.121	1.312	1.031	1.113	1.033	1.064	1	1	0.200538	1	1	1	1	486	531.5	544.7	637.7	501.2	541.1	501.8	516.9	7.51	4.4	2.88	6.84	13.93	1.31	5.03	0.8	1
High	Master Protein	Q183S9	Putative amidohydrolase OS=Clostridioides difficile (strain 630) OX=272563 GN=CD630_28410 PE=4 SV=1	137.057	53	26	40	26	534	60.2	6.14	500	26	0	0.984	1.032	0.711	0.833	0.947	1.128	1.154	1	1	0.574071	1	1	1	1	220.2	216.6	227.2	156.5	183.4	208.5	248.4	254	4.47	4.41	10.99	1.61	30.68	7.71	4.33	2.55	1
High	Master Protein	Q187A2	Putative L-threonine 3-dehydrogenase OS=Clostridioides difficile (strain 630) OX=272563 GN=CD630_17920 PE=4 SV=1	136.655	46	13	30	13	318	35.6	5.29	581	13	0	1.034	0.944	1.145	0.982	1.118	0.973	0.959	1	1	1	1	1	1	1	103.9	107.4	98	118.9	102	116.2	101.1	99.6	3.87	1.42	4.58	6.06	14.62	3.52	19.15	2.17	1
High	Master Protein	Q182C1	DUF4342 domain-containing protein OS=Clostridioides difficile (strain 630) OX=272563 GN=CD630_24340 PE=4 SV=1	136.627	69	17	51	17	200	22.2	4.88	479	17	0	1.126	1.068	0.908	1.103	1.059	1.154	1.111	1	1	1	1	1	1	1	120.2	135.4	128.4	109.1	132.6	127.3	138.7	133.6	21.08	7.52	8.09	7.43	6.68	1.95	3.19	9.73	1
High	Master Protein	Q184X6	Transcription antiterminator, PTS operon regulator, bglG4 OS=Clostridioides difficile (strain 630) OX=272563 GN=bglG4 PE=4 SV=1	136.48	61	17	32	17	277	32.6	6.81	551	17	0	0.995	0.941	1.476	0.894	1.243	0.961	0.868	1	1	0.139464	1	1	1	1	221.1	220.1	208.2	326.3	197.7	274.8	212.6	191.9	4.99	7.77	11.3	6.3	11.99	2.69	12.42	2.35	1
High	Master Protein	Q187Z4	N-carbamoyl-L-amino acid hydrolase OS=Clostridioides difficile (strain 630) OX=272563 GN=CD630_20270 PE=4 SV=1	136.074	56	21	34	21	405	44.4	5.2	541	21	0	1.063	1.08	1.077	1.083	1.036	0.759	0.861	1	1	1	1	1	1	1	218.9	232.8	236.3	235.6	237	226.8	166.2	188.5	2.99	0.78	3.27	9.81	11.68	15.53	12.6	14.02	1
High	Master Protein	Q181Z6	Putative pyruvate, phosphate dikinase regulatory protein OS=Clostridioides difficile (strain 630) OX=272563 GN=CD630_24110 PE=3 SV=1	136.073	61	18	32	18	280	31.7	6	470	18	0	0.932	0.938	1.215	0.924	1.118	0.968	1.016	1	1	0.365566	1	1	1	1	445.5	415.2	417.9	541.1	411.5	498.1	431.4	452.8	4.08	1.72	0.37	9.25	12.76	2.66	0.35	1.8	1
High	Master Protein	Q18A22	Rubredoxin oxidoreductase (Desulfoferrodoxin) OS=Clostridioides difficile (strain 630) OX=272563 GN=rbo PE=4 SV=1	136.044	75	10	162	10	128	14	6.05	1926	10	0	1.111	1.099	1.07	1.129	0.828	0.862	0.882	1	1	1	1	1	1	1	2433.7	2702.8	2673.6	2604.7	2746.9	2015.4	2099.1	2147.6	1.03	6.07	1.47	12.41	10.81	2.01	6.91	7.2	1
High	Master Protein	Q184T2	6-phospho-beta-glucosidase, bglA2 OS=Clostridioides difficile (strain 630) OX=272563 GN=bglA2 PE=3 SV=1	136.037	55	24	37	22	477	54.9	5.31	577	24	0	1.093	0.972	0.884	1.197	1.032	1.105	0.927	1	1	1	1	1	1	1	172.9	188.9	168.1	152.8	206.9	178.4	191.1	160.4	8.05	4.35	3.69	4.04	17.75	0.01	0.98	2.43	1
High	Master Protein	Q183Q4	ABC-type transport system, multidrug-family ATP-binding/permease protein OS=Clostridioides difficile (strain 630) OX=272563 GN=CD630_28180 PE=4 SV=2	135.666	42	22	28	21	575	64.3	8.98	486	22	0	0.957	0.97	1.095	0.894	0.974	1.04	0.973	1	1	1	1	1	1	1	43.2	41.3	41.9	47.3	38.6	42	44.9	42	4.29	3.64	11.43	9.73	8.82	18.88	2.88	0.2	1
High	Master Protein	Q18A44	Putative glutamate carboxypeptidase OS=Clostridioides difficile (strain 630) OX=272563 GN=CD630_08490 PE=4 SV=1	135.626	42	23	40	21	455	49.9	5.24	468	23	0	0.949	0.919	0.71	1.008	0.935	1.074	0.866	1	1	0.109292	1	1	1	1	241.2	228.9	221.7	171.2	243.1	225.5	259	208.8	4.28	3.26	3.58	12.69	6.88	8.26	4.8	5.73	1
High	Master Protein	Q18CV9	Amidophosphoribosyltransferase OS=Clostridioides difficile (strain 630) OX=272563 GN=purF PE=3 SV=1	135.592	56	20	27	20	455	50.7	6.39	495	20	0	1.083	1.186	0.741	1.052	0.637	0.902	0.819	1	1	0.850303	1	0.710327	1	1	14.3	15.4	16.9	10.6	15	9.1	12.9	11.7	8.92	22.93	6.89	22.17	12.1	5.04	8.35	6.34	1
High	Master Protein	Q180T6	Nicotinate-nucleotide--dimethylbenzimidazole phosphoribosyltransferase OS=Clostridioides difficile (strain 630) OX=272563 GN=cobT PE=3 SV=1	135.487	56	18	36	18	348	37.3	5.49	596	18	0	0.995	0.965	1.173	1.027	1.178	1.033	0.935	1	1	0.933231	1	1	1	1	163.3	162.6	157.7	191.5	167.8	192.4	168.7	152.7	2.83	2.18	3.33	4.11	16.27	3.72	11.68	2.32	1
High	Master Protein	Q18CB5	Putative membrane protein OS=Clostridioides difficile (strain 630) OX=272563 GN=CD630_00300 PE=4 SV=1	135.466	35	24	33	22	725	80.9	8.6	359	24	0																															1
High	Master Protein	Q18CE6	Transcription termination/antitermination protein NusG OS=Clostridioides difficile (strain 630) OX=272563 GN=nusG PE=3 SV=1	135.458	83	12	44	12	180	20.1	5.33	716	12	0	0.994	0.98	1.245	0.917	0.995	1.003	0.889	1	1	0.391197	1	1	1	1	255.4	253.9	250.4	318	234.2	254	256.2	227.2	5.6	5.12	3.52	7.98	13.88	4.89	0.86	4.68	1
High	Master Protein	Q185C5	Glutamate 2,3-aminomutase OS=Clostridioides difficile (strain 630) OX=272563 GN=eam PE=1 SV=1	135.312	54	20	29	20	422	48.9	6.48	492	20	0	1.277	1.251	1.331	1.337	1.203	1.331	1.711	1	1	0.238848	0.535759	1	0.74482	0.0558527	54.1	69.1	67.7	72	72.4	65.1	72	92.6	12.09	4.5	3.69	10.74	7.11	4.91	8.02	4.88	1
High	Master Protein	Q18BD6	DNA topoisomerase 1 OS=Clostridioides difficile (strain 630) OX=272563 GN=topA PE=3 SV=1	135.047	41	26	36	26	695	79.2	7.14	444	26	0	0.903	0.936	0.904	0.912	1.174	1.185	1.101	1	1	1	1	1	1	1	40.9	37	38.3	37	37.3	48	48.5	45.1	25.44	15.95	3.4	13.48	7.25	0.08	15.99	13.17	1
High	Master Protein	Q184T6	Peptidase M20 domain-containing protein 2 OS=Clostridioides difficile (strain 630) OX=272563 GN=CD630_30990 PE=3 SV=1	134.916	54	17	33	17	395	43.5	5.03	600	17	0	0.903	0.773	0.829	0.829	0.893	1.082	0.874	1	1	0.821984	1	1	1	1	290.4	262.3	224.6	240.7	240.9	259.2	314.2	253.8	10.01	8.4	6.34	12.74	2.38	2.96	11.8	3.48	1
High	Master Protein	Q18CI0	30S ribosomal protein S13 OS=Clostridioides difficile (strain 630) OX=272563 GN=rpsM PE=3 SV=1	134.692	60	14	91	14	123	14.1	10.37	1335	14	0	1.04	1.018	0.708	1.02	0.891	1.137	1.076	1	1	0.0323218	1	1	1	1	837	870.4	852.2	592.4	854.1	745.9	951.8	900.3	3.74	0.22	0.17	7.61	10.06	0.81	1.77	4.64	1
High	Master Protein	Q188J6	Putative tRNA (Uracil-5-)-methyltransferase OS=Clostridioides difficile (strain 630) OX=272563 GN=CD630_04060 PE=3 SV=2	134.51	60	20	29	20	453	51	6.15	454	20	0	0.852	0.806	0.677	0.951	0.789	0.994	0.951	1	1	0.27225	1	1	1	1	155.3	132.4	125.2	105.1	147.6	122.5	154.4	147.7	3.08	5	5.77	13.35	24.62	8.48	0.06	1.32	1
High	Master Protein	Q18CI4	Methionine aminopeptidase OS=Clostridioides difficile (strain 630) OX=272563 GN=map1 PE=3 SV=1	134.223	74	22	43	22	248	27.3	6.86	525	22	0	1.043	1.093	1.24	0.978	1.176	1.009	1.054	1	1	0.631276	1	1	1	1	267.7	279.1	292.6	331.9	261.7	314.8	270.1	282.1	5	5.41	7.44	2.71	19.25	1.91	5.77	0.84	1
High	Master Protein	Q18CI6	30S ribosomal protein S4 OS=Clostridioides difficile (strain 630) OX=272563 GN=rpsD PE=3 SV=1	134.093	65	19	115	19	207	23.6	9.76	1152	19	0	1.025	1.002	0.787	1.024	0.979	1.076	0.992	1	1	0.0971746	1	1	1	1	563.2	577.3	564.1	443.1	576.6	551.2	606.1	558.8	7.37	4.31	0.85	9.38	3.23	0.14	1.45	0.06	1
High	Master Protein	F3Y610	Putative aspartyl/glutamyl-tRNA amidotransferase subunit B-related OS=Clostridioides difficile (strain 630) OX=272563 GN=CD630_24460 PE=4 SV=1	134.077	69	16	83	16	147	16.7	5.83	909	16	0	1.112	1.013	0.811	1.041	0.961	1.158	1.017	1	1	0.458834	1	1	1	1	359	399.3	363.7	291.3	373.6	344.9	415.9	365	6.45	1.91	2.74	8.54	11.87	9.59	2	4.84	1
High	Master Protein	Q189S6	Bifunctional carbon monoxide dehydrogenase/acetyl-CoA synthase, methyltransferase subunit OS=Clostridioides difficile (strain 630) OX=272563 GN=CD630_07270 PE=4 SV=1	134.001	61	17	37	17	268	29.4	4.88	630	17	0	0.861	0.866	0.845	0.949	1.025	0.626	0.769	1	1	1	1	1	0.352498	1	831.3	716.1	720	702.3	789.2	851.7	520.5	639.3	2.14	1.66	0.12	17.34	10.07	13.55	10.07	0.96	1
High	Master Protein	Q182U4	Tryptophan--tRNA ligase OS=Clostridioides difficile (strain 630) OX=272563 GN=trpS PE=3 SV=1	133.65	56	19	31	19	333	38	8.19	484	19	0	1.052	1.086	0.759	1.017	0.828	1.285	1.103	1	1	0.371068	1	1	1	1	112.3	118.2	121.9	85.2	114.2	93	144.3	123.8	9.25	1.64	4.43	6.81	18.57	7.67	0.72	2.65	1
High	Master Protein	Q17ZZ4	Folylpolyglutamate synthase OS=Clostridioides difficile (strain 630) OX=272563 GN=folC PE=3 SV=1	133.611	50	23	33	23	432	48.6	5.44	516	23	0	0.867	0.929	1.042	0.954	1	0.929	0.891	1	1	1	1	1	1	1	113.8	98.7	105.6	118.5	108.6	113.8	105.7	101.4	5.59	3.81	7.12	7.65	7.04	5.37	10.98	13.11	1
High	Master Protein	Q185K2	Transcription antiterminator, PTS operon regulator OS=Clostridioides difficile (strain 630) OX=272563 GN=CD630_23280 PE=4 SV=1	133.563	30	28	33	28	979	111.2	6.86	373	28	0	0.942	1.138	1.142	0.985	1.206	1.104	1.097	1	1	1	1	1	1	1	75.9	71.6	86.4	86.7	74.8	91.5	83.8	83.3	1.07	1.66	2.67	13.15	8.93	8.57	9.15	0.85	1
High	Master Protein	Q188Y6	Putative ornithine cyclodeaminase OS=Clostridioides difficile (strain 630) OX=272563 GN=CD630_05440 PE=4 SV=1	133.499	57	16	37	16	329	35.5	5.11	629	16	0	0.935	0.872	0.842	0.906	0.919	0.916	0.937	1	1	0.229866	1	1	1	1	582.7	544.6	508.2	490.5	527.9	535.2	533.9	546	3.98	1.96	3.48	1.53	2.82	7.71	7.09	3.03	1
High	Master Protein	Q18AK8	Putative NAD-dependent malic enzyme OS=Clostridioides difficile (strain 630) OX=272563 GN=CD630_10050 PE=4 SV=1	132.996	63	18	25	18	394	42.7	5.3	549	18	0	0.94	0.879	0.685	0.908	0.786	0.933	0.767	1	1	0.0729103	1	0.596965	1	0.495399	158.9	149.3	139.7	108.8	144.2	124.9	148.2	121.9	4.2	0.77	5.54	12.33	6.13	0.6	8.75	6.32	1
High	Master Protein	Q186L0	Lipoate--protein ligase OS=Clostridioides difficile (strain 630) OX=272563 GN=lplA PE=4 SV=1	132.982	61	22	34	22	328	37.6	6.27	505	22	0	0.905	0.873	1.261	0.881	1.131	0.896	0.94	1	1	0.145383	1	1	1	1	320.4	289.9	279.7	404.1	282.1	362.5	286.9	301.3	6.29	1.77	9.04	4.49	6.35	3.41	3.48	0.44	1
High	Master Protein	Q189Y8	GTPase HflX OS=Clostridioides difficile (strain 630) OX=272563 GN=hflX PE=3 SV=1	132.825	49	22	35	21	427	48.5	5.66	577	22	0	0.989	1.021	1.177	0.948	1.117	1.03	1.027	1	1	0.238435	1	1	1	1	654.2	647	667.8	769.9	619.9	731	673.7	671.8	6.15	2.24	1.14	0.82	5.75	1.82	7.89	2.25	1
High	Master Protein	Q18CW5	Flagellar hook-associated protein 1 OS=Clostridioides difficile (strain 630) OX=272563 GN=flgK PE=3 SV=1	132.556	47	18	27	18	436	48	5.12	490	18	0																															1
High	Master Protein	Q184H1	Putative CRISPR-associated autoregulator DevR family protein protein OS=Clostridioides difficile (strain 630) OX=272563 GN=CD630_29800 PE=4 SV=1	132.541	57	17	34	17	304	34.9	7.27	504	17	0	1.123	1.109	1.071	1.362	1.132	0.971	0.86	0.373418	0.556473	0.632102	0.0046709	0.272903	1	0.131355	223.4	250.8	247.8	239.3	304.2	253	216.9	192	1.23	1.44	1.15	3.81	1.39	0.18	4.54	3.5	1
High	Master Protein	Q18CB1	Putative membrane protein OS=Clostridioides difficile (strain 630) OX=272563 GN=CD630_00290 PE=4 SV=1	132.316	39	19	29	19	364	40.2	8.76	599	19	0	0.924	0.96	1.132	0.96	1.117	1.021	0.952	1	1	1	1	1	1	1	366.4	338.6	351.6	414.8	351.8	409.3	374.2	348.7	8.51	6.39	1.81	5.58	12.4	4.34	3.31	1.2	1
High	Master Protein	Q185X6	Cyclomaltodextrinase (Maltogenic alpha-amylase) (Cyclomaltodextrin dextrin-hydrolase (Decyclizing)) OS=Clostridioides difficile (strain 630) OX=272563 GN=CD630_21900 PE=3 SV=1	132.128	38	22	31	22	627	73.4	5.41	426	22	0																															1
High	Master Protein	Q18A75	Glucose-1-phosphate adenylyltransferase OS=Clostridioides difficile (strain 630) OX=272563 GN=glgC PE=3 SV=1	131.674	64	19	32	19	386	43.4	5.6	559	19	0	1.318	1.388	2.183	1.507	1.364	0.897	0.671	0.231163	0.12755	0.001128	0.0452469	0.15253	1	0.0521009	169.7	223.6	235.7	370.6	255.8	231.5	152.3	113.8	6.89	1.3	4.73	11.39	2.26	1.31	5.73	1.23	1
High	Master Protein	Q18CM0	Rod shape-determining protein MreB OS=Clostridioides difficile (strain 630) OX=272563 GN=mreB1 PE=4 SV=1	131.489	59	19	32	19	339	36	5.24	483	19	0	0.92	0.836	1.268	0.89	1.053	1.044	0.848	1	1	0.379703	1	1	1	1	128.2	117.9	107.2	162.5	114.1	135	133.8	108.7	0.28	4.33	1.28	10.1	6.22	12.33	2.61	10.43	1
High	Master Protein	Q186Z1	Two-component sensor histidine kinase OS=Clostridioides difficile (strain 630) OX=272563 GN=CD630_17830 PE=4 SV=1	131.268	42	18	27	18	477	54.5	5.64	385	18	0																															1
High	Master Protein	Q184N0	TGc domain-containing protein OS=Clostridioides difficile (strain 630) OX=272563 GN=CD630_30430 PE=4 SV=1	131.24	59	21	34	17	353	38.8	9.28	399	21	3	1.048	1.08	0.869	1.373	0.93	1.063	0.259	1	1	1	1	1	1	0.00406163	309.6	324.4	334.5	269.1	425.3	288.1	329.1	80.2	6.06	1.73	8.71	5.35	21.46	10.99	6.11	10.07	1
High	Master Protein	Q186J5	PELOTA_1 domain-containing protein OS=Clostridioides difficile (strain 630) OX=272563 GN=CD630_16420 PE=4 SV=1	130.99	51	18	25	18	362	41.7	6.95	545	18	0	0.975	0.994	1.263	1.048	1.228	1.03	1.053	1	1	0.230233	1	0.704284	1	1	150	146.3	149.1	189.5	157.2	184.2	154.6	158	4.62	6.74	4.13	5.52	8.55	3.24	9.83	1.57	1
High	Master Protein	Q18AM3	Spermidine/putrescine import ATP-binding protein PotA OS=Clostridioides difficile (strain 630) OX=272563 GN=potA PE=3 SV=1	130.488	59	20	32	20	347	39.8	5.38	628	20	0	1.035	0.969	1.165	1.043	1.142	0.941	0.9	1	1	1	1	1	1	1	68.1	70.5	65.9	79.3	71	77.7	64.1	61.3	3.89	3.2	18.88	12.92	7.87	1.97	2.52	10.74	1
High	Master Protein	Q18BV8	Putative hydrolase OS=Clostridioides difficile (strain 630) OX=272563 GN=CD630_14360 PE=4 SV=1	130.354	38	23	29	22	489	54.3	9.31	437	23	0																															1
High	Master Protein	Q182Y6	UDP-N-acetylglucosamine--N-acetylmuramyl-(pentapeptide) pyrophosphoryl-undecaprenol N-acetylglucosamine transferase OS=Clostridioides difficile (strain 630) OX=272563 GN=murG PE=3 SV=1	130.27	64	26	40	26	409	45	9.47	475	26	0	0.748	0.706	0.996	0.756	0.945	0.904	0.788	0.729894	0.395052	1	0.689037	1	1	1	627.8	469.6	442.9	625	474.8	593.2	567.6	494.9	3.78	0.53	1.91	8.04	14.68	10.18	6.48	7.38	1
High	Master Protein	Q18B04	Cell shape-determining protein MreC OS=Clostridioides difficile (strain 630) OX=272563 GN=mreC PE=3 SV=1	130.146	58	19	36	19	299	32.4	9.14	547	19	0	0.911	0.879	1.061	0.749	0.937	0.961	0.912	1	1	1	0.695842	1	1	1	191.4	174.4	168.2	203	143.4	179.3	183.9	174.5	21.01	1.88	4.31	4.51	6.36	3.02	0.24	1.14	1
High	Master Protein	Q18D08	Flagellar biosynthesis regulator FlhF (Flagella-associated GTP-binding protein) OS=Clostridioides difficile (strain 630) OX=272563 GN=flhF PE=4 SV=1	129.879	73	28	37	28	338	38.3	5.48	306	28	0	0.904	0.856	1.106	0.73	1.158	0.876	0.881	1	1	1	0.402414	1	1	1	218.3	197.4	186.9	241.4	159.4	252.8	191.3	192.4	2.74	8.41	1.42	11.97	10.39	2.11	0.74	10.47	1
High	Master Protein	Q189Y9	Probable transcriptional regulatory protein CD630_07950 OS=Clostridioides difficile (strain 630) OX=272563 GN=CD630_07950 PE=3 SV=1	129.758	62	12	73	12	239	26	4.67	1110	12	0	1.037	1.015	1.295	0.944	1.111	1.054	1.013	1	1	0.233524	1	1	1	1	562.4	583.3	571	728	530.8	625.1	592.8	569.7	0.42	0.56	1.75	5.48	17.21	4.48	3.81	0.59	1
High	Master Protein	Q185L1	Putative toxic anion resistance protein OS=Clostridioides difficile (strain 630) OX=272563 GN=CD630_23360 PE=3 SV=1	129.161	64	26	35	26	385	43.7	5.77	401	26	0	0.846	0.981	1.03	0.87	1.095	0.873	0.741	1	1	1	1	1	1	0.1824	244.8	207.1	240.3	252.3	213.1	268.1	213.8	181.4	10.96	4.95	5.66	2.6	4.39	5.4	4.74	1.67	1
High	Master Protein	Q18CB0	Protein-arginine kinase OS=Clostridioides difficile (strain 630) OX=272563 GN=mcsB PE=3 SV=1	129.093	53	24	37	24	341	38.9	5.35	427	24	0	1.124	1.133	1.236	1.038	1.254	1.127	1.639	1	1	0.386986	1	0.671443	1	0.0494686	177.5	199.5	201	219.4	184.2	222.5	199.9	290.9	1.86	5.44	3.4	7.5	15.35	0.75	1.12	2.48	1
High	Master Protein	Q188X2	Peptidase M20 domain-containing protein 2 OS=Clostridioides difficile (strain 630) OX=272563 GN=CD630_05280 PE=3 SV=1	128.266	53	21	35	21	436	47.9	5.92	401	21	0	1.018	1.075	0.662	0.969	0.703	1.027	1.196	1	1	0.236128	1	0.775003	1	1	302.5	308	325.3	200.2	293.2	212.6	310.6	361.9	17.48	3.83	1.5	7.63	22.28	6.01	4.53	1.16	1
High	Master Protein	Q183N9	S-adenosylmethionine:tRNA ribosyltransferase-isomerase OS=Clostridioides difficile (strain 630) OX=272563 GN=queA PE=3 SV=1	127.77	52	18	29	18	341	38.6	6.74	381	18	0	1.048	0.907	1.426	1.112	1.223	1.221	1.179	1	1	0.839937	1	1	1	1	28.9	30.3	26.2	41.2	32.1	35.3	35.3	34	1.31	4.81	3.25	4.87	25.17	23.5	7.49	25.43	1
High	Master Protein	Q18C70	Histidinol-phosphate aminotransferase OS=Clostridioides difficile (strain 630) OX=272563 GN=hisC PE=3 SV=1	127.717	54	17	38	17	349	39.8	5.38	508	17	0	1.176	1.118	1.079	0.92	0.865	0.619	0.621	1	1	1	1	1	0.209853	0.106949	599.3	704.9	669.9	646.5	551.2	518.6	371	372.1	2.99	1.68	1.3	2.01	17.2	3.33	3.22	12.21	1
High	Master Protein	Q18AN9	ATP-dependent helicase/nuclease subunit A OS=Clostridioides difficile (strain 630) OX=272563 GN=addA PE=3 SV=1	127.705	28	34	42	34	1275	147.3	5.12	341	34	0																															1
High	Master Protein	Q188Y7	Putative lipoprotein OS=Clostridioides difficile (strain 630) OX=272563 GN=CD630_05450 PE=4 SV=1	127.563	67	19	46	19	203	23	8.48	433	19	0	1.31	1.394	1.371	1.156	1.274	1.039	1.284	0.0363067	0.012124	0.00692459	0.300304	0.0398007	1	0.0414238	471.1	617	656.5	645.8	544.7	600	489.7	605.1	1.19	3.82	2.8	1.69	1.44	3.49	5.3	3.07	1
High	Master Protein	Q182V8	Pyridoxal phosphate homeostasis protein OS=Clostridioides difficile (strain 630) OX=272563 GN=CD630_26230 PE=3 SV=1	127.003	60	17	38	17	237	27	6.01	567	17	0	1.085	1.021	1.088	1.01	1.253	1.222	1.224	1	1	1	1	0.454691	0.779355	0.661692	252.8	274.3	258	274.9	255.3	316.7	308.9	309.5	3.27	0.46	2.22	1.23	5.89	11.16	1.58	8.43	1
High	Master Protein	Q18B55	Fructose-1,6-bisphosphatase class 3 OS=Clostridioides difficile (strain 630) OX=272563 GN=fbp PE=3 SV=1	126.925	44	29	35	29	661	76.4	6.93	312	29	0	0.887	0.792	0.952	0.85	0.959	0.84	0.893	1	1	1	1	1	1	1	58.2	51.7	46.1	55.4	49.5	55.8	48.9	52	10.23	5.1	26.63	7.06	7.64	3.42	4.13	4.99	1
High	Master Protein	Q17ZW3	Putative peptidase, M20D family OS=Clostridioides difficile (strain 630) OX=272563 GN=CD630_32210 PE=4 SV=1	126.772	47	17	31	17	372	42.1	5.14	467	17	0	0.891	0.894	0.846	1.075	0.873	1.038	0.883	1	1	1	1	1	1	1	225	200.5	201.2	190.5	241.9	196.4	233.5	198.6	9.18	1.19	0.26	20.43	2.7	12.95	0.69	11.05	1
High	Master Protein	Q183K5	Putative polysaccharide biosynthesis protein OS=Clostridioides difficile (strain 630) OX=272563 GN=CD630_27690 PE=4 SV=1	126.607	45	25	33	23	637	72.2	8.38	291	25	0	1.084	1.084	1.405	1.037	1.23	1.125	1.183	1	1	0.145383	1	1	1	1	81.1	87.9	87.9	113.9	84.1	99.7	91.2	95.9	6.42	0.2	6.48	0.07	16.61	2.96	1.45	8.47	1
High	Master Protein	Q184R0	Tagatose-bisphosphate aldolase OS=Clostridioides difficile (strain 630) OX=272563 GN=CD630_30740 PE=4 SV=1	126.159	57	17	33	16	289	30.9	5.05	467	17	0	0.435	0.505	0.678	0.423	0.687	0.756	0.984	0.112664	0.25329	0.532994	0.086928	1	1	1	120.1	52.3	60.6	81.5	50.8	82.6	90.8	118.1	10.27	3.6	3.63	2.22	17.07	20.12	8.5	23.54	1
High	Master Protein	Q186R7	UPF0145 protein CD630_17110 OS=Clostridioides difficile (strain 630) OX=272563 GN=CD630_17110 PE=3 SV=1	125.493	87	9	66	9	112	11.8	7.25	1167	9	0	1.1	1.083	1.174	1.051	1.135	0.975	0.946	1	1	1	1	1	1	1	63.9	70.3	69.2	75	67.1	72.5	62.3	60.4	10.68	6.09	7.22	14.62	7.49	5.46	4.18	8.3	1
High	Master Protein	Q18CK6	Putative ferredoxin/flavodoxin oxidoreductase,gamma subunit OS=Clostridioides difficile (strain 630) OX=272563 GN=CD630_01180 PE=4 SV=1	125.358	71	11	71	11	185	19.8	5.08	928	11	0	1.471	1.358	1.604	1.288	1.082	0.834	1.065	0.270429	0.623722	0.0691089	0.935795	1	1	1	356.3	524.2	483.9	571.5	459	385.5	297.4	379.4	11.66	0.98	3.99	0.11	3.16	15.15	3.54	10.13	1
High	Master Protein	Q183C6	Putative threonine-phosphate decarboxylase OS=Clostridioides difficile (strain 630) OX=272563 GN=CD630_26920 PE=4 SV=1	124.81	51	19	31	19	358	40.8	5.64	500	19	0	1.009	0.919	1.259	0.896	1.184	1.128	1.118	1	1	0.117248	1	0.617151	1	1	198.2	200.1	182.2	249.6	177.5	234.7	223.5	221.6	5.69	1.98	10.8	4.37	1.23	1.58	0.77	1.65	1
High	Master Protein	Q187U0	ABC-type transport system, extracellular solute-binding protein OS=Clostridioides difficile (strain 630) OX=272563 GN=CD630_19790 PE=1 SV=1	124.715	58	18	33	18	337	37.8	5.44	470	18	0	1.033	1.047	1.115	0.965	1.084	1.031	1.152	1	1	0.716467	1	1	1	0.937352	385	397.7	403.2	429.4	371.4	417.2	397.1	443.5	2.01	8.62	3.97	2.19	4.28	4.37	3.55	2.91	1
High	Master Protein	Q181Q8	Replicative DNA helicase OS=Clostridioides difficile (strain 630) OX=272563 GN=dnaC PE=3 SV=1	124.633	58	22	30	22	442	49.5	5.45	484	22	0	1.151	1.015	1.221	0.999	1.236	0.952	0.968	1	1	0.724333	1	1	1	1	102.3	117.8	103.9	125	102.2	126.5	97.5	99.1	5.05	5.6	2.84	2.65	18.52	2.48	9.94	3.26	1
High	Master Protein	Q18C72	Imidazole glycerol phosphate synthase subunit HisH OS=Clostridioides difficile (strain 630) OX=272563 GN=hisH PE=3 SV=1	124.618	80	17	29	17	201	22.6	5.91	571	17	0	1.13	1.172	1.203	0.974	0.912	0.648	0.625	1	1	0.417397	1	1	0.155672	0.0414238	162.6	183.8	190.6	195.6	158.4	148.4	105.4	101.6	5.02	3.09	6.29	1.8	5.99	11.44	3.2	4.93	1
High	Master Protein	Q18A95	ABC-type transport system, glycine betaine/carnitine/choline permease OS=Clostridioides difficile (strain 630) OX=272563 GN=opuCC PE=3 SV=1	124.314	39	19	34	19	517	56.8	7.37	471	19	0	1.524	1.503	1.37	1.396	1.285	0.95	1.373	0.112664	0.131312	0.145383	0.255695	0.594213	1	0.299649	219.5	334.7	329.9	300.8	306.5	282	208.5	301.5	8.09	2.03	4.39	12.18	0.16	9.41	4.24	6.25	1
High	Master Protein	Q182W5	Glycerol-3-phosphate dehydrogenase [NAD(P)+] OS=Clostridioides difficile (strain 630) OX=272563 GN=gpsA PE=3 SV=1	124.128	57	17	27	17	343	36.9	7.3	424	17	0	1.055	0.973	1.075	1.058	1.159	1.071	1.036	1	1	1	1	1	1	1	415.2	438.2	403.8	446.3	439.1	481.1	444.9	430.4	8.76	0.51	2.96	1.04	12.57	3.09	9.04	9.14	1
High	Master Protein	Q18B27	GTPase Obg OS=Clostridioides difficile (strain 630) OX=272563 GN=obg PE=3 SV=1	124.108	50	25	41	25	425	46.9	5.22	426	25	0	1.138	1.093	1.149	0.928	1.196	1.115	1.052	1	1	1	1	1	1	1	46.5	52.9	50.8	53.4	43.1	55.6	51.8	48.9	1.85	3.28	0.92	7.4	11.21	2.21	14.03	7.58	1
High	Master Protein	Q182D7	Putative CRISPR-associated ATP-dependent helicase OS=Clostridioides difficile (strain 630) OX=272563 GN=CD630_24510 PE=4 SV=2	124.033	38	30	36	30	802	94	5.41	316	30	0	0.946	0.979	1.173	1.04	1.011	0.86	0.93	1	1	0.90081	1	1	1	1	65.4	61.9	64.1	76.8	68.1	66.2	56.3	60.9	15.09	11.7	0.32	2.31	4.04	1.12	3.55	6.35	1
High	Master Protein	Q187P6	Acetyl-coenzyme A carboxylase carboxyl transferase subunit beta OS=Clostridioides difficile (strain 630) OX=272563 GN=accD PE=3 SV=1	123.74	66	17	29	17	284	32.1	8.35	554	17	0	1.008	1.029	1.285	0.968	1.081	1.007	1.078	1	1	0.229866	1	1	1	1	418.5	421.9	430.6	537.6	405.3	452.6	421.6	451	8.21	2.57	0.43	5.48	11.02	6.05	8.82	0.59	1
High	Master Protein	Q186Z6	Argininosuccinate synthase OS=Clostridioides difficile (strain 630) OX=272563 GN=argG PE=3 SV=1	123.632	56	19	30	19	399	44.6	5.57	478	19	0	0.88	0.829	0.6	0.872	0.954	1.027	0.885	1	1	0.0868784	1	1	1	1	196.3	172.8	162.8	117.7	171.1	187.3	201.6	173.7	5.67	10.66	6.75	9.45	7.24	8.8	16.47	6.61	1
High	Master Protein	Q18CJ5	30S ribosomal protein S9 OS=Clostridioides difficile (strain 630) OX=272563 GN=rpsI PE=3 SV=1	123.515	78	15	64	14	130	14.5	10.49	1180	15	0	0.977	0.992	0.834	0.965	0.918	1.009	0.999	1	1	0.128534	1	1	1	1	706	689.9	700.2	589	681.3	648.1	712.6	705.1	2.58	5.57	0.68	5.71	5.19	3.06	2.7	1.77	1
High	Master Protein	Q186T8	Putative acetyltransferase OS=Clostridioides difficile (strain 630) OX=272563 GN=CD630_17310 PE=4 SV=1	123.475	54	19	31	19	383	45.1	6.73	385	19	0																															1
High	Master Protein	Q180Q8	UvrABC system protein C OS=Clostridioides difficile (strain 630) OX=272563 GN=uvrC PE=3 SV=1	123.37	43	25	31	25	605	70.3	8.84	500	25	0	0.904	0.923	1.197	0.855	0.979	1.163	0.811	1	1	1	1	1	1	1	28	25.3	25.8	33.5	23.9	27.4	32.5	22.7	4.67	1.86	12.07	13.49	9.25	0.52	14.51	22.3	1
High	Master Protein	Q182S9	Uncharacterized protein OS=Clostridioides difficile (strain 630) OX=272563 GN=CD630_25890 PE=4 SV=1	123.329	70	26	36	26	293	34.2	5	548	26	0	1.032	1.097	0.761	1.209	0.987	1.374	1.067	1	1	0.846104	1	1	1	1	243.1	250.9	266.7	184.9	293.8	239.9	334.1	259.3	4.78	6.79	4.49	13.58	26.75	7.96	4.79	9.92	1
High	Master Protein	Q183U8	Putative modulator of DNA gyrase, peptidase U62 OS=Clostridioides difficile (strain 630) OX=272563 GN=CD630_28660 PE=4 SV=1	123.203	50	19	30	19	449	49.1	4.94	379	19	0	1.149	1.209	0.898	1.13	0.972	1.209	1.212	1	1	1	1	1	1	1	107.2	123.1	129.7	96.2	121.1	104.2	129.6	129.9	9.1	3.29	5.61	3.89	14.5	1.88	4.16	5.52	1
High	Master Protein	Q180R8	Bifunctional uroporphyrinogen-III methyltransferase/uroporphyrinogen-III synthase OS=Clostridioides difficile (strain 630) OX=272563 GN=cobA + hemD PE=3 SV=2	122.924	42	20	31	20	499	55.4	5.66	500	20	0	1.043	1.004	1.157	0.993	1.165	0.996	0.944	1	1	0.269838	1	0.539262	1	1	282.9	295.2	284.1	327.2	280.9	329.6	281.6	267.1	0.47	3.19	2.28	1.64	7.59	2.45	0.51	6.83	1
High	Master Protein	Q18C54	Gamma-glutamyltranspeptidase OS=Clostridioides difficile (strain 630) OX=272563 GN=ggt PE=4 SV=1	122.542	44	22	36	22	537	59.9	5.96	474	22	0	0.954	0.851	0.781	0.825	0.803	0.826	0.787	1	1	1	1	1	1	1	20.5	19.6	17.5	16	16.9	16.5	16.9	16.1	3.41	20.84	0.83	0.29	15.51	26.07	20.67	30.31	1
High	Master Protein	Q18CF0	Putative NADP-dependent deshydrogenase OS=Clostridioides difficile (strain 630) OX=272563 GN=CD630_00650 PE=4 SV=1	122.384	73	16	34	16	262	28	5.34	661	16	0	1.006	1.04	1.228	0.784	1.085	0.867	0.905	1	1	0.695301	1	1	1	1	446.4	449	464.2	548.2	349.8	484.3	386.8	403.9	2.48	0.32	0.86	3.49	18.31	0.23	12.49	5.27	1
High	Master Protein	Q17ZW8	4-hydroxy-tetrahydrodipicolinate synthase OS=Clostridioides difficile (strain 630) OX=272563 GN=dapA2 PE=3 SV=1	122.351	58	14	31	11	293	31.8	5.02	602	14	2	1.034	0.993	0.957	1.106	0.859	1.16	0.99	1	1	1	1	1	1	1	429.3	443.9	426.4	410.9	474.8	368.7	498.1	425	1.57	6.35	4.7	1.96	15.17	0.56	1.83	3.83	1
High	Master Protein	Q18BC8	Putative FMN-dependent dehydrogenase OS=Clostridioides difficile (strain 630) OX=272563 GN=CD630_12630 PE=3 SV=1	121.918	41	14	36	14	338	35.5	6.76	549	14	0	0.962	0.963	0.683	1.016	0.82	1.01	0.944	1	1	0.076452	1	1	1	1	731	703.5	703.9	499.1	742.9	599.7	738.1	690.2	0.57	2.64	5.73	8.85	15.18	0.43	3.69	3.71	1
High	Master Protein	Q187B0	Tellurium resistance protein terD3 OS=Clostridioides difficile (strain 630) OX=272563 GN=terD3 PE=4 SV=1	121.608	72	13	24	13	193	21.2	4.75	592	13	0	0.842	0.74	0.761	0.796	0.834	0.907	0.887	0.312584	0.0358381	0.0247813	0.0988813	0.258994	1	0.888092	217.1	182.7	160.6	165.2	172.8	181.1	196.9	192.5	5.01	5.46	4.25	1.88	2.58	3.82	1.06	3.36	1
High	Master Protein	Q18CH0	30S ribosomal protein S8 OS=Clostridioides difficile (strain 630) OX=272563 GN=rpsH PE=3 SV=1	121.607	78	13	98	13	132	14.7	9.2	954	13	0	0.932	0.959	0.839	0.953	0.912	0.991	1.016	1	1	0.226896	1	1	1	1	1010.8	942.1	969.1	847.8	963.5	921.6	1002.1	1027.2	8.75	1.34	4.98	1.77	3.01	0.83	3.59	5.8	1
High	Master Protein	Q182T2	Fibronectin-binding protein A OS=Clostridioides difficile (strain 630) OX=272563 GN=fbpA PE=4 SV=1	121.563	46	23	28	23	591	67.6	7.25	270	23	0	1.185	1.23	0.679	0.977	1.14	1.127	1.146	1	1	0.176725	1	1	1	1	37.3	44.2	45.9	25.4	36.5	42.6	42.1	42.8	0.54	14.28	8.51	2.68	13.08	0.2	13.46	5.24	1
High	Master Protein	Q187L1	Putative phage-related cell wall hydrolase (Endolysin) OS=Clostridioides difficile (strain 630) OX=272563 GN=CD630_18980 PE=4 SV=1	121.129	65	17	30	17	262	28.6	8.28	404	17	0	1.051	1.09	1.029	0.962	0.867	0.955	0.839	1	1	1	1	0.786641	1	0.495399	330.5	347.3	360.3	340	318	286.6	315.5	277.3	1.11	2.1	6.37	2.16	7.82	0.82	0.06	6.65	1
High	Master Protein	Q184L4	PTS system, glucose-like IIA component OS=Clostridioides difficile (strain 630) OX=272563 GN=CD630_30270 PE=4 SV=1	121.022	89	10	51	9	156	16.9	6.32	1059	10	0	0.859	0.878	1.027	0.721	1.046	0.895	0.752	1	1	1	0.181001	1	1	0.295051	414.1	355.8	363.7	425.3	298.5	433.1	370.6	311.2	6.28	1.82	2.15	4.43	12.58	2.07	8.21	3.09	1
High	Master Protein	Q180V8	Transketolase, pyridine binding subunit OS=Clostridioides difficile (strain 630) OX=272563 GN=tkt2 PE=4 SV=1	120.975	57	17	25	17	313	33.8	5.6	443	17	0	0.795	0.857	0.75	0.817	0.742	0.933	0.975	1	1	0.53145	1	0.939801	1	1	212.2	168.8	181.8	159.2	173.5	157.4	197.9	206.9	1.47	5.48	9.31	3.43	16.53	2.85	0.45	19.64	1
High	Master Protein	Q189X4	Peptidase M20 domain-containing protein 2 OS=Clostridioides difficile (strain 630) OX=272563 GN=CD630_07790 PE=3 SV=1	120.9	55	18	25	17	381	41.4	5.26	648	18	0	1.223	1.28	1.647	2.929	1.683	0.432	0.393	1	1	0.667578	0.152419	1	0.518592	0.248574	339.5	415.4	434.6	559.3	994.6	571.4	146.6	133.5	3.91	13.74	3.39	49.8	4.65	4.99	3.47	4.63	1
High	Master Protein	Q18D72	M18 family aminopeptidase OS=Clostridioides difficile (strain 630) OX=272563 GN=CD630_03290 PE=3 SV=1	120.712	37	12	26	12	432	48.1	5.43	549	12	0	1.015	1.022	0.7	1.175	0.879	1.223	1.011	1	1	0.152415	1	1	1	1	115.2	116.9	117.7	80.6	135.4	101.3	140.9	116.5	0.44	7.29	2.77	3.09	15.97	10.75	1.57	8.29	1
High	Master Protein	Q185U1	Putative ATP/GTP-binding protein OS=Clostridioides difficile (strain 630) OX=272563 GN=CD630_21540 PE=4 SV=1	120.238	47	20	33	20	402	44.1	7.01	454	20	0	1.023	0.997	1.141	0.961	1.187	0.917	1.11	1	1	1	1	1	1	1	263.7	269.8	263	301	253.4	312.9	241.7	292.7	16.84	2.6	6.71	0.4	10.42	11.53	0.41	12.37	1
High	Master Protein	Q183Q8	Putative amino acid racemase OS=Clostridioides difficile (strain 630) OX=272563 GN=CD630_28190 PE=4 SV=1	120.127	68	19	28	19	370	40.1	5.29	431	19	0	1.167	1.224	1.022	1.058	0.84	0.903	0.845	1	1	1	1	1	1	1	148.1	172.8	181.3	151.3	156.6	124.3	133.7	125.1	23.43	6.84	8.24	0.2	3.31	0.25	7.87	11.78	1
High	Master Protein	Q185W0	Putative peptidase, M20D family OS=Clostridioides difficile (strain 630) OX=272563 GN=CD630_21730 PE=4 SV=2	120.111	57	18	31	18	391	42.9	6.61	424	18	0	1.077	1.081	1.164	0.824	1.437	0.879	1.085	1	1	0.996412	1	0.272903	1	1	293.6	316.3	317.5	341.7	241.9	422.1	258.2	318.6	3.26	3.13	13	9.66	7.16	3.61	10.5	1.8	1
High	Master Protein	Q18CG7	50S ribosomal protein L14 OS=Clostridioides difficile (strain 630) OX=272563 GN=rplN PE=3 SV=1	119.283	72	17	91	17	122	13.2	10.05	617	17	0	0.95	0.968	0.741	1.005	1.068	1.168	1.087	1	1	0.0972058	1	1	1	1	421.3	400.4	407.9	312	423.5	450	492	458.1	5.18	6.89	6.97	4.09	3.04	7.38	7.63	3.64	1
High	Master Protein	Q18AR5	Uncharacterized protein OS=Clostridioides difficile (strain 630) OX=272563 GN=CD630_10610 PE=4 SV=1	119.128	73	22	38	21	337	39.2	5.3	388	22	0	1.022	0.982	0.982	1.105	1.066	0.968	0.915	1	1	1	1	1	1	1	385	393.4	377.9	378.2	425.3	410.2	372.8	352.4	0.36	1.58	3.58	3.14	16.88	7.19	3.51	6.04	1
High	Master Protein	Q18BQ0	Glycerol kinase OS=Clostridioides difficile (strain 630) OX=272563 GN=glpK2 PE=3 SV=1	119.021	44	19	26	19	504	56.4	5.91	402	19	0	0.965	1.025	1.3	1.115	1.005	1.082	0.9	1	1	0.128534	1	1	1	1	106.7	103	109.4	138.7	119	107.2	115.4	96.1	1.2	6.06	8.32	5.48	4.78	2.48	7.15	5.3	1
High	Master Protein	Q189U5	Putative lipoprotein OS=Clostridioides difficile (strain 630) OX=272563 GN=CD630_07470 PE=4 SV=1	119.014	55	24	32	24	486	54.9	5.39	280	24	0	1.153	1.22	1.404	1.221	1.256	0.991	1.02	0.979335	0.303982	0.0175318	0.274653	0.170483	1	1	275.4	317.5	335.8	386.6	336.3	345.7	273	280.9	5.96	0.26	0.52	8.46	3.34	1.71	4.33	1.37	1
High	Master Protein	Q181S9	Putative SpoIIIJ-associated RNA/ssDNA-binding protein Jag OS=Clostridioides difficile (strain 630) OX=272563 GN=jag PE=4 SV=1	118.96	78	19	42	19	209	23.9	9.19	414	19	0	0.952	0.895	0.908	0.919	0.992	1.072	0.877	1	1	0.613566	1	1	1	0.661692	317	301.9	283.6	287.8	291.2	314.4	339.7	278.1	0.31	2.41	3.45	3.42	7.79	3.48	0.9	0.94	1
High	Master Protein	Q183C4	Hypoxanthine phosphoribosyltransferase OS=Clostridioides difficile (strain 630) OX=272563 GN=hpt PE=3 SV=1	118.92	74	14	42	14	175	19.6	4.92	641	14	0	1.094	1.079	1.092	1.021	1.06	1.207	1.064	1	1	1	1	1	0.776534	1	470.6	515.1	507.7	514	480.4	498.7	568	501	9.73	3.64	2.26	2	1.31	5.41	7.41	3.45	1
High	Master Protein	Q17ZX7	UPF0597 protein CD630_32320 OS=Clostridioides difficile (strain 630) OX=272563 GN=CD630_32320 PE=3 SV=1	118.753	44	18	26	18	427	45.3	5.16	415	18	0	1.07	1.016	1.648	1.025	1.219	0.725	0.9	1	1	0.112942	1	1	1	1	35.5	37.9	36	58.4	36.4	43.2	25.7	31.9	4.27	4.09	22.27	5.49	1.88	4.82	8.76	12.08	1
High	Master Protein	Q18B88	Putative peptidase, U32 family OS=Clostridioides difficile (strain 630) OX=272563 GN=CD630_12280 PE=4 SV=1	118.672	43	19	32	19	415	47.8	5.15	600	19	0	1.033	1.038	1.336	0.949	1.176	1.025	1.062	1	1	0.0707306	1	0.753087	1	1	268.1	277	278.3	358.1	254.5	315.3	274.8	284.9	1.9	0.42	2.53	3.41	12.61	2.8	1.57	1.51	1
High	Master Protein	Q183E8	UDP-glucose 4-epimerase OS=Clostridioides difficile (strain 630) OX=272563 GN=galE PE=3 SV=1	118.597	52	18	38	18	337	37.5	6.02	661	18	0	0.965	0.986	1.266	0.962	1.032	0.977	1.004	1	1	0.224429	1	1	1	1	339.2	327.3	334.6	429.4	326.5	350.1	331.5	340.7	0.68	0.63	0.6	7.99	12.33	4.85	6.68	2.28	1
High	Master Protein	Q182U0	Carbon starvation protein, CstA OS=Clostridioides difficile (strain 630) OX=272563 GN=cstA PE=4 SV=1	118.446	15	10	57	10	473	50.8	9.45	811	10	0	1.022	1.027	1.024	0.83	1.03	1.054	0.981	1	1	1	1	1	1	1	729	744.7	748.5	746.3	604.8	750.6	768.3	715.1	14.1	3.59	2.67	5.45	16.6	7.05	3.47	4.5	1
High	Master Protein	Q18B77	Putative glycosyl transferase, family 2 OS=Clostridioides difficile (strain 630) OX=272563 GN=CD630_12170 PE=4 SV=1	118.437	62	12	21	12	230	25.9	9.09	600	12	0	0.811	0.764	1.085	0.88	0.979	0.854	0.829	1	1	1	1	1	1	1	112.7	91.4	86.1	122.3	99.1	110.3	96.3	93.5	14.3	4.85	17.16	2.31	23.17	2.92	4.46	3.65	1
High	Master Protein	Q181G1	Glutamate racemase OS=Clostridioides difficile (strain 630) OX=272563 GN=murI PE=3 SV=1	118.253	70	18	25	18	268	29.9	8.59	470	18	0	0.982	1.119	1.41	1.001	1.259	1.345	1.451	1	1	0.850711	1	1	1	1	12.6	12.4	14.1	17.7	12.6	15.8	16.9	18.3	9.17	24.72	30.79	8.55	9.51	1.41	6.83	0.79	1
High	Master Protein	Q181U9	Diaminopropionate ammonia-lyase OS=Clostridioides difficile (strain 630) OX=272563 GN=dpaL1 PE=4 SV=1	118.235	55	21	26	11	404	44.2	4.91	417	21	1	0.933	0.931	1.102	0.933	1.073	1.065	0.894	1	1	1	1	1	1	1	130.8	122.1	121.8	144.2	122	140.3	139.3	116.9	2.73	14.79	2.25	12.58	11.28	1.83	12.17	9.83	1
High	Master Protein	Q181V5	Putative oxidoreductase OS=Clostridioides difficile (strain 630) OX=272563 GN=CD630_31910 PE=4 SV=1	118.066	53	18	25	17	373	43.1	5.45	358	18	0	1.02	0.914	1.116	0.808	1.287	0.921	0.864	1	1	1	1	1	1	1	232.7	237.3	212.8	259.6	187.9	299.5	214.3	201.2	1.84	0.56	13.39	0.58	20.9	2.32	9.65	4.31	1
High	Master Protein	Q183L6	Putative mannose-1-phosphate guanylyltransferase OS=Clostridioides difficile (strain 630) OX=272563 GN=manC PE=4 SV=1	117.649	51	16	26	16	357	40.7	4.96	540	16	0	1.271	1.295	1.325	1.184	1.308	1.167	1.17	0.521858	0.395052	0.125871	1	0.314343	1	1	213.9	272	277	283.4	253.2	279.8	249.7	250.3	9.24	0.3	5.56	2.73	11.84	0.9	2.66	2.33	1
High	Master Protein	Q18AP6	Peptidase T OS=Clostridioides difficile (strain 630) OX=272563 GN=pepT PE=3 SV=1	117.515	45	16	32	16	408	45.4	4.97	563	16	0	0.864	0.799	0.567	1.103	0.727	1.02	0.665	1	1	0.0707306	1	0.775003	1	0.41726	154	133	123.1	87.3	169.9	112	157	102.4	7.25	12.25	7.26	9.2	19.99	4.7	2.57	0.53	1
High	Master Protein	Q18CR5	Redox-sensing transcriptional repressor Rex OS=Clostridioides difficile (strain 630) OX=272563 GN=rex PE=3 SV=1	116.92	61	12	33	12	210	23.3	8.07	767	12	0	1.068	1.115	1.046	1.035	1.038	1.025	0.98	0.422752	0.0605857	0.477144	1	1	1	1	192.6	205.7	214.8	201.5	199.3	199.8	197.4	188.7	0.68	0.41	1.3	0.7	1.83	0.23	2.7	2.26	1
High	Master Protein	Q18D82	Putative GTP pyrophosphokinase OS=Clostridioides difficile (strain 630) OX=272563 GN=CD630_03450 PE=4 SV=1	116.871	69	19	28	19	270	31.9	5.8	497	19	0	1.007	0.92	1.079	0.918	1.15	1.022	0.862	1	1	1	1	1	1	1	323.3	325.6	297.5	348.9	296.8	371.7	330.5	278.6	2.74	2.81	6.99	6.11	13.01	2	3.37	0.65	1
High	Master Protein	Q17ZY8	Transcriptional regulator, sigma-54-dependent OS=Clostridioides difficile (strain 630) OX=272563 GN=prdR PE=4 SV=1	116.539	45	27	33	25	586	67.2	6.7	296	27	0	1.039	1.017	1.267	1.172	1.149	0.982	0.959	1	1	0.797299	1	1	1	1	82.9	86.2	84.4	105.1	97.2	95.3	81.4	79.5	10.11	13.67	10.7	17	9.94	0.64	2.03	5.71	1
High	Master Protein	Q184V1	6-phospho-beta-glucosidase, bglA4 OS=Clostridioides difficile (strain 630) OX=272563 GN=bglA4 PE=3 SV=1	116.153	51	24	34	23	484	56	5.14	353	24	0	1.05	1.099	1.288	1.204	1.133	1.17	1.118	1	1	0.256337	1	1	1	1	140.6	147.6	154.5	181.1	169.2	159.2	164.5	157.1	5.97	10.11	3.88	3.06	1.02	5.82	13.09	2.92	1
High	Master Protein	Q182D3	Putative MiaB-like tRNA modifying enzyme OS=Clostridioides difficile (strain 630) OX=272563 GN=CD630_24480 PE=4 SV=1	115.941	50	23	33	22	432	50	7.34	431	23	0	0.941	0.994	1.269	0.908	1.083	1.042	0.961	1	1	0.994125	1	1	1	1	145.3	136.7	144.4	184.4	131.9	157.3	151.4	139.6	6.76	2.58	2.7	5.1	21.2	4.74	1.2	23.67	1
High	Master Protein	Q187T1	Putative enzyme, cyclase family OS=Clostridioides difficile (strain 630) OX=272563 GN=CD630_19700 PE=4 SV=1	115.785	71	15	36	15	210	24.2	5.35	436	15	0	1.211	1.197	1.093	1.022	1.201	0.993	1.015	0.358073	0.443512	0.936816	1	0.375414	1	1	218.6	264.7	261.6	238.8	223.4	262.5	217	221.9	1.11	2.89	3.56	5.27	4.28	0.67	4.45	7.45	1
High	Master Protein	Q181Z7	Putative transcriptional repressor ccpn OS=Clostridioides difficile (strain 630) OX=272563 GN=CD630_24120 PE=4 SV=1	115.728	63	13	24	13	212	23.4	5.73	438	13	0	0.947	0.925	1.227	0.959	1.075	1.007	1.068	1	1	0.196177	1	1	1	1	131.3	124.3	121.5	161.1	125.9	141.2	132.2	140.2	1.93	0.43	0.13	2.21	8.95	8.25	6.23	1.36	1
High	Master Protein	Q187C6	4-hydroxy-3-methylbut-2-enyl diphosphate reductase OS=Clostridioides difficile (strain 630) OX=272563 GN=ispH PE=3 SV=1	115.671	67	18	26	18	279	31.4	6.44	404	18	0	0.927	0.968	1.123	0.829	1.171	0.991	1.106	1	1	1	1	1	1	1	52.4	48.6	50.7	58.9	43.4	61.3	51.9	58	29.35	0.91	1.45	3	10.87	10.22	30.03	8.26	1
High	Master Protein	Q186B3	Putative radical SAM superfamily lipoprotein OS=Clostridioides difficile (strain 630) OX=272563 GN=CD630_22270 PE=4 SV=1	115.509	54	19	37	19	285	32.6	8.87	326	19	0	0.932	0.917	0.912	0.945	0.934	0.949	0.833	1	1	0.898756	1	1	1	0.37879	388.3	361.9	356.1	353.9	367	362.7	368.3	323.3	1.03	6.02	2.04	2.42	4.88	3.76	7.7	1.82	1
High	Master Protein	Q186J0	Tellurium resistance protein terD2 OS=Clostridioides difficile (strain 630) OX=272563 GN=terD2 PE=4 SV=1	115.398	78	17	31	17	209	22.9	5.97	514	17	0	1.061	0.942	0.887	1.139	0.875	1.028	1.023	1	1	0.734451	1	1	1	1	115.3	122.3	108.6	102.2	131.3	100.8	118.6	117.9	8.68	3.52	3.21	0.9	6.05	4.69	4.59	4.21	1
High	Master Protein	Q181C3	ABC-type transport system, iron-family extracellular solute-binding protein OS=Clostridioides difficile (strain 630) OX=272563 GN=CD630_35250 PE=4 SV=1	115.385	47	17	42	16	355	39.1	5.44	414	17	1	0.998	1.05	1.09	0.956	1.135	0.97	1.059	1	1	1	1	1	1	1	332.9	332.1	349.5	363	318.2	377.9	323	352.4	2.88	1.27	8.58	7.9	6.2	4.3	8.34	10.6	1
High	Master Protein	Q184G8	Putative CRISPR-associated Cas3 family helicase OS=Clostridioides difficile (strain 630) OX=272563 GN=CD630_29780 PE=4 SV=1	115.346	36	27	37	26	773	89.6	6.52	293	27	0	1.11	0.991	1.088	1.304	1.233	0.929	0.722	1	1	1	1	1	1	0.792619	84.4	93.7	83.7	91.9	110.1	104.1	78.4	61	5.64	6.46	3.05	13.5	5.95	14.08	4.81	14.38	1
High	Master Protein	Q182V3	Putative cell-division initiation protein DivIVA OS=Clostridioides difficile (strain 630) OX=272563 GN=CD630_26190 PE=4 SV=1	114.961	80	14	26	14	175	20.3	4.68	482	14	0	1.042	1.004	0.761	0.876	0.914	1.359	1.15	1	1	0.656269	1	1	1	1	96.4	100.4	96.7	73.4	84.5	88.1	131	110.8	20.45	15.44	10.01	1.64	7.73	6.87	2.25	1.29	1
High	Master Protein	Q183A3	Transcription antiterminator, licT family OS=Clostridioides difficile (strain 630) OX=272563 GN=CD630_26680 PE=4 SV=1	114.93	73	24	45	23	280	33.2	6.96	454	24	0	1.028	1.001	1.246	1.02	1.221	0.963	0.819	1	1	0.401904	1	1	1	1	257.9	265.1	258.2	321.4	263.1	314.8	248.4	211.2	6.29	4.98	7.08	7.06	11.39	4.76	6.96	4.38	1
High	Master Protein	Q189P9	Putative peptidase, U32 family OS=Clostridioides difficile (strain 630) OX=272563 GN=CD630_07030 PE=4 SV=1	114.231	27	24	29	24	866	98.3	7.49	368	24	0																															1
High	Master Protein	Q188T0	Putative phosphoribosylaminoimidazole-succinocarboxamide synthetase OS=Clostridioides difficile (strain 630) OX=272563 GN=CD630_04890 PE=4 SV=1	114.131	72	16	29	16	226	25.2	4.75	421	16	0	0.818	0.815	0.96	0.818	0.739	0.664	0.563	1	1	1	1	0.566067	0.352498	0.0561742	500.7	409.4	408	480.9	409.5	370.1	332.3	281.9	0.87	2.55	5.78	7.39	18.65	7.49	2.85	4.45	1
High	Master Protein	Q185M5	Glycine reductase complex component B subunits alpha and beta (Selenoprotein PB alpha/beta) OS=Clostridioides difficile (strain 630) OX=272563 GN=grdE PE=4 SV=1	113.998	46	17	26	17	428	46.2	5.08	425	17	0	2.539	2.682	1.156	2.422	1.814	0.996	1.22	0.0240206	0.012124	1	0.0145485	0.087291	1	1	65.2	165.4	174.7	75.3	157.8	118.2	64.9	79.5	3.67	5.27	9.41	5.15	5.1	2.12	3.4	21.6	1
High	Master Protein	Q18CG2	30S ribosomal protein S19 OS=Clostridioides difficile (strain 630) OX=272563 GN=rpsS PE=3 SV=1	113.948	66	8	92	8	93	10.6	10.11	856	8	0	0.995	0.964	0.695	0.983	0.908	1.091	1.017	1	1	0.0224412	1	1	1	1	919.9	915.3	886.8	639.5	904.4	835	1004	935.2	2.54	2.34	2.89	7.63	7.13	6.24	3.07	3.01	1
High	Master Protein	Q189Z0	NH(3)-dependent NAD(+) synthetase OS=Clostridioides difficile (strain 630) OX=272563 GN=nadE PE=3 SV=1	113.923	78	18	50	18	251	28	5.07	585	18	0	0.934	0.918	1.236	1.002	0.965	1.117	0.95	1	1	0.209551	1	1	1	1	385.3	359.9	353.7	476.3	385.9	372	430.4	365.9	5.37	0.69	0.24	0.21	3.45	4.48	10.36	7.39	1
High	Master Protein	Q189K3	Toxin B OS=Clostridioides difficile (strain 630) OX=272563 GN=tcdB PE=1 SV=1	113.651	13	26	30	21	2366	269.5	4.54	314	26	0																															1
High	Master Protein	Q182C7	PhoH-like protein OS=Clostridioides difficile (strain 630) OX=272563 GN=CD630_24411 PE=4 SV=1	113.582	49	13	22	13	338	38.1	9.03	347	13	0	0.97	1.038	0.795	0.989	0.99	1.227	1.06	1	1	0.228545	1	1	0.850457	1	162.6	157.6	168.7	129.2	160.8	160.9	199.4	172.3	2.99	1.54	6.29	5.3	11.12	7.8	2.42	3.29	1
High	Master Protein	Q188Y1	Putative methyl-accepting chemotaxis receptor,MCP family OS=Clostridioides difficile (strain 630) OX=272563 GN=CD630_05380 PE=4 SV=1	113.429	39	24	31	24	567	61.9	5.05	406	24	0	0.874	0.947	1.216	0.947	1.151	0.908	0.845	1	1	0.787557	1	1	1	1	185.2	161.9	175.4	225.3	175.5	213.2	168.2	156.6	8.79	6.56	12.11	3.83	13.59	2.88	3.95	8.21	1
High	Master Protein	Q182E1	Putative CRISPR-associated negative autoregulator OS=Clostridioides difficile (strain 630) OX=272563 GN=CD630_24530 PE=4 SV=1	113.104	73	21	30	21	338	38.8	5.72	465	21	0	1.14	1.22	0.674	1.248	0.942	1.011	1.015	1	1	0.149448	1	1	1	1	84.8	96.6	103.4	57.2	105.8	79.9	85.7	86.1	2.18	7.77	3.36	9.34	17.75	6.98	2.58	9.01	1
High	Master Protein	Q18BZ0	Putative membrane protein OS=Clostridioides difficile (strain 630) OX=272563 GN=CD630_14710 PE=4 SV=1	112.902	30	22	28	22	739	80.9	7.06	338	22	0	1.182	1.182	1.286	1.068	1.048	1.143	0.899	1	1	1	1	1	1	1	31.7	37.4	37.4	40.7	33.8	33.2	36.2	28.5	24.92	38.09	14.07	7.1	10.12	3.25	7.46	9.14	1
High	Master Protein	Q18AT8	ABC-type transport system, multidrug-family ATP-binding/permease protein OS=Clostridioides difficile (strain 630) OX=272563 GN=CD630_10840 PE=4 SV=1	112.647	39	19	24	19	566	64.5	7.24	377	19	0	0.901	0.953	1.235	0.937	1.283	1.201	1.088	1	1	0.617147	1	0.817646	1	1	203.4	183.2	193.8	251.1	190.5	260.8	244.3	221.2	1.05	2.36	1.46	1.07	17.79	10.84	6.38	3.25	1
High	Master Protein	Q18AP0	ATP-dependent helicase/deoxyribonuclease subunit B OS=Clostridioides difficile (strain 630) OX=272563 GN=addB PE=3 SV=1	112.586	27	24	30	24	1155	133.4	5.76	361	24	0	0.995	0.817	0.822	1.029	0.987	1.102	1.121	1	1	1	1	1	1	1	17.4	17.4	14.2	14.3	17.9	17.2	19.2	19.6	13.17	21.04	12.7	9.58	2.16	24.76	2.68	10.16	1
High	Master Protein	Q184L9	Transcription antiterminator, PTS operon regulator OS=Clostridioides difficile (strain 630) OX=272563 GN=CD630_30310 PE=4 SV=1	112.569	47	16	26	15	278	32.3	5.29	363	16	0	0.854	0.934	1.243	0.804	1.184	0.953	0.751	1	1	0.238848	0.552441	0.978332	1	0.226208	157.8	134.8	147.5	196.2	127	186.9	150.4	118.6	9.52	2.56	3.11	4.2	9.17	2.67	4.78	5.16	1
High	Master Protein	Q185J3	Ribose-5-phosphate isomerase B1 (Phosphoriboisomerase B) OS=Clostridioides difficile (strain 630) OX=272563 GN=rpiB1 PE=4 SV=1	112.559	85	14	27	13	148	16.4	7.74	484	14	0	0.902	0.911	0.758	0.925	0.846	1.01	0.914	1	1	0.16758	1	1	1	1	550.4	496.3	501.6	417.2	509.2	465.5	555.8	503.1	1.99	1.05	5.48	1.57	14.55	1.25	2.93	8.36	1
High	Master Protein	Q186R6	Rela/spot domain protein OS=Clostridioides difficile (strain 630) OX=272563 GN=CD630_17080 PE=4 SV=1	112.438	50	21	30	21	455	54.8	4.98	383	21	0	0.986	0.91	0.872	0.83	0.887	0.958	0.991	1	1	1	1	1	1	1	109.9	108.3	100	95.8	91.2	97.4	105.3	108.9	12.6	5.59	9.76	16.02	10.64	10.86	14.81	6.88	1
High	Master Protein	Q183D0	Putative pyridoxal phosphate-dependent transferase OS=Clostridioides difficile (strain 630) OX=272563 GN=CD630_26960 PE=4 SV=1	112.139	38	16	24	16	396	45.8	5.34	423	16	0	1.238	1.25	1.128	1.294	1.144	0.965	0.916	1	1	1	1	1	1	1	145.1	179.7	181.4	163.7	187.7	166	140	132.8	4.39	6.22	0.6	2.78	19.84	4.17	16.53	6.77	1
High	Master Protein	Q18C14	Pyrroline-5-carboxylate reductase OS=Clostridioides difficile (strain 630) OX=272563 GN=proC PE=3 SV=1	112.081	55	14	29	10	267	28.5	4.96	450	14	0	1.159	1.019	1.012	0.916	1.015	1.112	1.237	1	1	1	1	1	1	1	56.6	65.5	57.6	57.2	51.8	57.4	62.9	70	11.34	0.5	10.58	19.56	21.12	16.11	29.33	2.42	1
High	Master Protein	Q180X7	Ribose-5-phosphate isomerase 2 OS=Clostridioides difficile (strain 630) OX=272563 GN=rpiB2 PE=4 SV=1	111.995	83	10	28	10	150	16.3	6.18	514	10	0	0.942	0.989	0.561	0.878	0.656	0.933	0.963	1	1	0.0971746	1	0.566067	1	1	489.4	461.2	483.8	274.3	429.6	321.2	456.8	471.4	3.22	12.77	0.4	11.86	12.72	5.46	12.11	18.85	1
High	Master Protein	Q17ZX0	4-hydroxy-tetrahydrodipicolinate synthase OS=Clostridioides difficile (strain 630) OX=272563 GN=dapA3 PE=3 SV=1	111.939	62	14	30	11	295	31.6	4.89	569	14	0	0.98	0.974	0.788	0.985	0.74	0.926	0.832	1	1	0.145045	1	0.138202	1	0.709711	450	441	438.2	354.5	443.3	332.9	416.7	374.5	1.55	2.99	1.26	7.53	10.28	4.33	3.61	3.13	1
High	Master Protein	Q18CK1	Putative 4Fe-4S ferredoxin, iron-sulfur binding domain protein, delta subunit OS=Clostridioides difficile (strain 630) OX=272563 GN=CD630_01150 PE=4 SV=1	111.87	93	8	55	8	71	7.7	7.5	800	8	0	1.371	1.338	1.457	1.225	0.997	0.795	1.009	0.0240206	0.0228037	0.0025773	0.0852348	1	0.155672	1	1196.2	1640.2	1600.1	1742.6	1465.3	1192.5	951.6	1207.3	5.82	0.36	0.63	3.63	1.01	1.07	5.48	0.72	1
High	Master Protein	Q184R2	PTS system, tagatose-specific IIABC component OS=Clostridioides difficile (strain 630) OX=272563 GN=tagABC PE=4 SV=1	111.727	26	15	25	15	638	68	6.86	371	15	0	0.45	0.444	0.82	0.442	0.805	0.803	1.01	0.0375567	0.0349468	0.985822	0.0275927	1	1	1	459.7	206.9	204.1	377.1	203	370	369.3	464.3	5.85	2.48	4.04	20.73	16.17	0.7	3.81	0.56	1
High	Master Protein	Q184L8	PTS system, glucose-like IIBC component OS=Clostridioides difficile (strain 630) OX=272563 GN=CD630_30300 PE=4 SV=1	111.687	20	11	36	11	525	57.3	8.68	714	11	0	0.705	0.755	0.843	0.617	0.974	0.717	0.712	0.0921478	0.213643	0.398184	0.0184712	1	0.20575	0.099123	308.2	217.3	232.6	259.8	190.2	300.3	221	219.6	7.59	2.78	1.48	2.31	8.01	0.34	5.56	7.84	1
High	Master Protein	Q18CE5	50S ribosomal protein L11 OS=Clostridioides difficile (strain 630) OX=272563 GN=rplK PE=3 SV=1	111.657	91	13	127	12	141	14.8	9.89	2538	13	0	1.025	1.038	0.803	1.08	0.997	1.127	1.053	1	1	0.0861473	1	1	1	1	330.7	339	343.2	265.5	357	329.7	372.8	348.1	4.88	0.86	1.29	0.37	7.35	0.49	5.92	4.21	1
High	Master Protein	Q182C9	Ribosome hibernation promoting factor OS=Clostridioides difficile (strain 630) OX=272563 GN=hpf PE=3 SV=1	111.526	65	12	59	12	187	21.8	5.11	1494	12	0	1.665	1.639	1.36	1.501	1.552	1.224	1.33	0.0660303	0.0726899	0.179155	0.152419	0.118504	1	0.51987	255.5	425.3	418.7	347.4	383.4	396.5	312.6	339.8	0.3	2.54	2.84	9.29	11.84	8.3	8.89	6.13	1
High	Master Protein	Q17ZX6	Hypoxanthine phosphoribosyltransferase OS=Clostridioides difficile (strain 630) OX=272563 GN=hpt1 PE=3 SV=1	111.151	88	15	23	15	179	20.5	5.11	441	15	0	0.992	1.01	0.91	0.925	0.938	1.177	1.046	1	1	1	1	1	1	1	177.8	176.4	179.6	161.8	164.5	166.8	209.3	186	5.89	6.76	0.95	7.21	17.43	11.51	2.09	6.37	1
High	Master Protein	Q18BA9	Elongation factor P OS=Clostridioides difficile (strain 630) OX=272563 GN=efp PE=3 SV=1	111.048	72	17	50	17	185	20.9	5.06	473	17	0	0.881	0.858	0.685	0.993	0.842	1.174	0.927	1	1	0.239724	1	1	1	1	514.3	452.8	441	352.5	510.6	432.8	603.9	476.6	4.29	3.76	2.51	8.83	19.55	8.35	0.08	15.16	1
High	Master Protein	Q188D6	Molybdopterin molybdenumtransferase OS=Clostridioides difficile (strain 630) OX=272563 GN=CD630_20690 PE=3 SV=1	110.909	51	17	24	17	339	37.1	5.62	377	17	0	0.931	0.924	1.128	0.815	1.032	1.111	1.115	1	1	1	1	1	1	1	286.3	266.5	264.4	322.9	233.4	295.6	318.1	319.4	14.22	1.41	3.91	3.64	11.41	2.12	0.26	4.38	1
High	Master Protein	Q18BS9	D-alanine--D-alanine ligase OS=Clostridioides difficile (strain 630) OX=272563 GN=ddl PE=3 SV=1	110.892	40	16	28	16	299	33.5	4.77	348	16	0	0.939	0.967	1.191	0.857	1.054	0.952	0.969	1	1	1	1	1	1	1	379.8	356.6	367.3	452.4	325.4	400.4	361.6	368.1	3.17	2.34	2.18	2.53	24.7	4.39	4.33	2.23	1
High	Master Protein	Q180T2	Cobyrinate a,c-diamide synthase OS=Clostridioides difficile (strain 630) OX=272563 GN=cobB PE=3 SV=2	110.861	43	20	32	20	458	51.8	5.73	452	20	0	0.912	0.886	1.013	0.964	1.036	0.947	0.957	1	1	1	1	1	1	1	186	169.7	164.8	188.5	179.3	192.7	176.2	178	0.62	3.11	3.29	7.04	4.68	12.03	3.16	3.78	1
High	Master Protein	Q182E3	ABC-type transport system, sugar-family ATP-binding protein OS=Clostridioides difficile (strain 630) OX=272563 GN=CD630_24560 PE=3 SV=1	110.732	47	17	30	16	369	41.9	6.39	387	17	0	1.024	0.978	0.995	0.977	0.964	0.908	0.929	1	1	1	1	1	1	1	333.8	341.8	326.3	332.2	326.1	321.9	303.1	310	7.37	1.23	2.37	3.11	9.4	7.66	8.16	9.71	1
High	Master Protein	Q18B78	Uncharacterized protein OS=Clostridioides difficile (strain 630) OX=272563 GN=CD630_12160 PE=4 SV=1	110.715	43	13	29	13	291	32.3	5.02	487	13	0	1.032	1.085	1.039	1.129	1.041	1.109	1.163	1	1	1	1	1	1	1	394.4	407.2	428.1	409.9	445.2	410.5	437.4	458.7	4.57	5.37	5.53	5.62	11.84	3.35	5.17	8.88	1
High	Master Protein	Q187D4	O-acetylhomoserine sulfhydrylase OS=Clostridioides difficile (strain 630) OX=272563 GN=metY PE=3 SV=1	110.482	50	18	26	18	421	46.3	5.96	379	18	0	0.91	0.857	0.946	0.849	0.83	0.73	0.725	1	1	1	1	1	0.850457	0.714255	107.1	97.4	91.8	101.3	90.9	88.8	78.1	77.6	15.32	4.81	1.47	12.59	8.19	2.76	9.65	9	1
High	Master Protein	Q181I3	Methyltrans_SAM domain-containing protein OS=Clostridioides difficile (strain 630) OX=272563 GN=CD630_35810 PE=3 SV=1	110.154	55	17	24	17	290	33.1	8.95	451	17	0	1.056	1.043	1.17	0.941	1.117	1.172	1.166	1	1	0.145383	1	0.786641	0.412244	0.326784	233.3	246.3	243.3	273	219.6	260.6	273.5	271.9	5.06	1.59	4.34	2.29	0.56	6.1	2.23	0.23	1
High	Master Protein	Q18C76	Putative polysaccharide deacetylase OS=Clostridioides difficile (strain 630) OX=272563 GN=CD630_15560 PE=4 SV=1	109.496	59	17	25	17	277	31.6	9.35	349	17	0	1.088	1.144	1.101	1.077	1.164	1.609	1.623	1	1	1	1	1	0.265643	0.146296	112.2	122.1	128.4	123.5	120.8	130.5	180.5	182.1	13.13	6.07	0.58	2.63	18.88	1.55	1.56	2.99	1
High	Master Protein	Q17ZX2	2,3,4,5-tetrahydropyridine-2,6-dicarboxylate N-acetyltransferase OS=Clostridioides difficile (strain 630) OX=272563 GN=dapH PE=3 SV=1	109.225	55	11	40	11	238	25.3	5.67	664	11	0	0.974	0.98	0.932	1.069	0.87	1.181	0.854	1	1	1	1	0.9279	0.779355	0.8007	246.9	240.5	241.9	230.1	263.9	214.8	291.6	210.9	3.7	5.11	2.6	8.77	1.01	6.37	2.72	0.04	1
High	Master Protein	Q181E9	Putative YaaT-like protein involved in sporulation or related to DNA replication OS=Clostridioides difficile (strain 630) OX=272563 GN=CD630_35480 PE=4 SV=1	109.188	67	23	35	23	297	33.8	5.74	299	23	0	0.975	0.995	1.117	0.919	1.123	1.077	1.043	1	1	0.777274	1	1	1	1	263.5	257	262.2	294.3	242.1	295.8	283.7	274.7	2.38	0.18	9.9	2.23	4.22	5.85	2.46	3.05	1
High	Master Protein	Q184G4	Uncharacterized protein OS=Clostridioides difficile (strain 630) OX=272563 GN=CD630_29720 PE=4 SV=1	108.885	69	17	28	17	259	30.1	4.92	537	17	0																															1
High	Master Protein	Q18CF6	30S ribosomal protein S10 OS=Clostridioides difficile (strain 630) OX=272563 GN=rpsJ PE=3 SV=1	108.663	66	12	52	12	103	11.7	9.89	747	12	0	1.043	0.988	0.855	0.958	0.942	1.038	1.02	1	1	0.671012	1	1	1	1	464.9	484.9	459.2	397.3	445.5	438.1	482.6	474.1	9.74	0.33	2.12	9.66	2.37	1.99	1.64	9.76	1
High	Master Protein	Q18AT6	Molybdopterin molybdenumtransferase OS=Clostridioides difficile (strain 630) OX=272563 GN=moeA PE=3 SV=1	108.628	51	17	26	17	393	43.7	8.34	332	17	0	0.865	0.763	0.87	0.659	0.656	0.616	0.973	1	1	1	1	1	1	1	15.2	13.2	11.6	13.2	10	10	9.4	14.8	8.18	4.94	5.1	20.48	2.65	14.77	17.22	36.71	1
High	Master Protein	Q18BI8	Putative tRNA 2-selenouridine synthase,selenophosphate-dependent Rhodanese-like domain protein OS=Clostridioides difficile (strain 630) OX=272563 GN=CD630_13250 PE=1 SV=1	108.5	49	16	26	16	352	40.7	5.3	306	16	0	1.054	1.048	1.109	0.907	1.15	1.084	1.096	1	1	1	1	1	1	1	220.5	232.5	231.2	244.5	200	253.5	239	241.6	8.28	9.27	4.31	11.4	13.05	5.95	3.47	4.53	1
High	Master Protein	Q181C1	Ribosomal RNA small subunit methyltransferase A OS=Clostridioides difficile (strain 630) OX=272563 GN=rsmA PE=3 SV=1	108.302	55	16	29	16	289	32.4	6.96	467	16	0	0.991	0.834	1.188	0.882	1.276	0.99	0.996	1	1	1	1	1	1	1	10.8	10.7	9	12.9	9.6	13.8	10.7	10.8	11.51	11.43	32.08	7.71	14.66	10.11	16.96	26.93	1
High	Master Protein	Q186J1	Tellurium resistance protein terD1 OS=Clostridioides difficile (strain 630) OX=272563 GN=terD1 PE=4 SV=1	108.134	59	11	32	8	192	21.5	4.67	673	11	0	0.991	0.973	0.866	0.971	0.823	0.875	0.826	1	1	0.754222	1	0.775003	1	0.938876	338.3	335.3	329.1	293	328.4	278.6	295.9	279.5	8.74	5.05	1.68	2.03	9.67	0.8	8.79	2.69	1
High	Master Protein	Q181G8	4-diphosphocytidyl-2-C-methyl-D-erythritol kinase OS=Clostridioides difficile (strain 630) OX=272563 GN=ispE PE=3 SV=1	107.954	64	19	27	19	296	32.9	7.99	357	19	0	0.92	0.952	1.296	0.868	1.032	0.993	1.023	1	1	0.371747	1	1	1	1	83.7	77	79.6	108.5	72.6	86.3	83	85.6	8.62	0.63	6.41	3.87	14.18	12.31	1.17	4.21	1
High	Master Protein	Q18AX8	Formate acetyltransferase (Pyruvate formate-lyase) OS=Clostridioides difficile (strain 630) OX=272563 GN=pflD PE=4 SV=1	107.736	38	26	32	26	790	88.7	5.85	279	26	0	0.89	0.881	0.99	0.98	1.152	0.998	0.864	1	1	1	1	1	1	1	66	58.7	58.1	65.3	64.7	76	65.8	57	4.06	2.1	8.48	7.67	13.81	5.77	14.93	16.57	1
High	Master Protein	Q183H7	Coproporphyrinogen III oxidase OS=Clostridioides difficile (strain 630) OX=272563 GN=hemZ PE=4 SV=1	107.559	42	24	26	24	519	60.9	6.37	255	24	0	1.247	0.929	1.212	1.176	1.7	1.373	1.219	1	1	1	1	0.996084	1	1	9.4	11.7	8.7	11.3	11	15.9	12.8	11.4	0.93	13.54	4.55	36.62	6.17	6.68	12.87	28	1
High	Master Protein	Q18BW5	Para-aminobenzoate synthase component I OS=Clostridioides difficile (strain 630) OX=272563 GN=pabB PE=4 SV=1	107.393	36	15	22	15	452	52.2	5.26	403	15	0																															1
High	Master Protein	Q18A04	Uncharacterized protein OS=Clostridioides difficile (strain 630) OX=272563 GN=CD630_08090 PE=4 SV=1	107.241	51	18	25	16	336	38.8	5.07	452	18	0																															1
High	Master Protein	Q183I1	Single-stranded-DNA-specific exonuclease OS=Clostridioides difficile (strain 630) OX=272563 GN=recJ PE=4 SV=1	106.616	30	22	28	22	816	93.7	5.25	273	22	0	1.104	1.225	1.375	0.953	1.283	1.077	1.168	1	1	0.365566	1	1	1	1	44.3	48.9	54.3	60.9	42.2	56.9	47.7	51.7	0.47	1.69	2.37	5.56	5.92	22.06	10.83	7.77	1
High	Master Protein	Q18A61	Putative ADP-ribose binding protein OS=Clostridioides difficile (strain 630) OX=272563 GN=CD630_08650 PE=4 SV=1	106.408	62	21	29	21	284	32.6	6.55	332	21	0	1.567	1.643	1.881	1.838	1.56	1.231	0.951	0.123749	0.0902014	0.0157632	0.0334291	0.138202	1	1	106.1	166.3	174.4	199.6	195	165.6	130.6	100.9	3.93	1.91	1.7	10.67	9.72	9.8	11.48	3.58	1
High	Master Protein	Q18A76	Transcriptional regulator, GntR family OS=Clostridioides difficile (strain 630) OX=272563 GN=CD630_08870 PE=4 SV=1	106.365	69	18	32	18	217	25.2	5.54	472	18	0																															1
High	Master Protein	Q184M8	Proline iminopeptidase OS=Clostridioides difficile (strain 630) OX=272563 GN=pip PE=3 SV=1	105.979	50	13	28	13	293	33.6	5.26	482	13	0	1.022	1.015	1.008	1.111	1.059	1.008	0.878	1	1	1	1	1	1	1	450	459.8	456.9	453.7	499.9	476.4	453.6	395.1	1.55	0.37	5.08	6.47	7.4	2.14	1.6	4.72	1
High	Master Protein	Q184K4	PTS system, mannose-specfic IIA component OS=Clostridioides difficile (strain 630) OX=272563 GN=CD630_30150 PE=4 SV=1	105.929	53	11	19	11	153	17.1	4.98	414	11	0	1.194	1.155	1.845	1.153	1.159	0.561	0.87	1	1	0.227553	1	1	0.766114	1	170.6	203.8	197.1	314.7	196.7	197.8	95.8	148.5	34.55	6.17	5.44	7.6	6.13	15.9	14.6	10.49	1
High	Master Protein	Q188I7	Transcriptional regulator, sigma-54-dependent OS=Clostridioides difficile (strain 630) OX=272563 GN=CD630_04020 PE=4 SV=2	105.693	47	24	30	24	543	62.1	6.98	289	24	0	1.343	1.221	1.649	1.191	1.462	1.32	1.37	1	1	0.0971746	1	0.485584	1	0.888092	21.4	28.7	26.1	35.2	25.5	31.3	28.2	29.3	23.17	1.18	11.62	4.74	3.02	5.57	0.16	2.67	1
High	Master Protein	Q18B73	Putative RNA-binding S4-domain protein OS=Clostridioides difficile (strain 630) OX=272563 GN=CD630_12080 PE=4 SV=1	105.645	61	15	19	15	270	30.2	6.28	382	15	0	0.904	0.936	1.245	0.948	1.112	1.068	0.96	1	1	0.147544	1	1	1	1	233.1	210.6	218.2	290.3	221	259.4	249	223.8	3.42	1.96	7.17	6.1	3.68	4.77	5.48	4.27	1
High	Master Protein	Q181Q4	DNA replication protein DnaD/DnaB OS=Clostridioides difficile (strain 630) OX=272563 GN=dnaD PE=4 SV=1	105.632	61	20	26	20	352	41.5	7.23	294	20	0																															1
High	Master Protein	Q181S2	Putative cysteine desulfurase family protein OS=Clostridioides difficile (strain 630) OX=272563 GN=CD630_36700 PE=3 SV=1	105.611	42	14	29	14	380	42	6.39	448	14	0	1.036	1.075	1.045	1.088	1.09	0.984	1.074	1	1	1	1	1	1	1	162.3	168.2	174.5	169.6	176.7	177	159.8	174.3	1.24	6.51	15.37	6.95	16.7	3.14	11.67	15.52	1
High	Master Protein	Q183I0	Adenine phosphoribosyltransferase OS=Clostridioides difficile (strain 630) OX=272563 GN=apt PE=3 SV=1	105.596	61	12	28	12	170	18.8	4.98	453	12	0	1.126	1.099	1.318	0.979	1.361	1.157	1.13	1	1	0.473093	1	0.724694	1	1	392.5	441.9	431.3	517.2	384.5	534.3	454.1	443.5	8.44	2.53	4.68	7.92	22.16	3.21	2.05	3.24	1
High	Master Protein	Q185Q5	Thioredoxin reductase OS=Clostridioides difficile (strain 630) OX=272563 GN=trxB2 PE=3 SV=1	105.414	51	13	18	13	302	32.5	5.11	431	13	0	1.102	1.079	1.345	1.104	1.041	1.121	0.947	1	1	0.68968	1	1	1	1	105	115.7	113.3	141.2	116	109.3	117.8	99.4	13.29	0.9	8.77	0.45	14.22	15.21	19.84	4.69	1
High	Master Protein	Q182G3	Gnat family acetyltransferase OS=Clostridioides difficile (strain 630) OX=272563 GN=CD630_24760 PE=4 SV=1	105.291	53	19	25	19	394	46.4	5.08	307	19	0	0.879	0.946	0.854	0.904	0.73	1.28	0.883	1	1	1	1	1	1	1	31.3	27.5	29.6	26.8	28.3	22.9	40.1	27.7	7.1	4.4	14.39	29.35	13.86	13.27	0.08	1.54	1
High	Master Protein	Q180B7	Ferrous iron transport protein B OS=Clostridioides difficile (strain 630) OX=272563 GN=feoB2 PE=3 SV=1	105.204	26	15	26	15	648	71.1	8.47	354	15	0	1.088	1.064	1.269	0.996	1.236	1.036	0.98	1	1	0.178536	1	0.566067	1	1	151	164.3	160.6	191.6	150.5	186.6	156.5	148	6.1	5.36	2.61	0.22	12.17	3.12	0.81	4.78	1
High	Master Protein	Q189S2	Bifunctional carbon monoxide dehydrogenase/acetyl-CoA synthase,nickel-inserting subunit OS=Clostridioides difficile (strain 630) OX=272563 GN=CD630_07240 PE=4 SV=1	105.074	68	17	32	17	256	28.2	5.31	384	17	0	0.923	0.876	0.938	0.827	1.075	0.798	0.915	1	1	1	1	1	1	1	188	173.5	164.6	176.4	155.4	202.1	150.1	171.9	4.13	6.09	0.68	17.16	1.3	14.82	5.65	13.8	1
High	Master Protein	Q188M7	Putative cell wall binding protein cwp27 OS=Clostridioides difficile (strain 630) OX=272563 GN=cwp27 PE=4 SV=1	104.88	58	23	28	21	386	41	9.55	360	23	0	0.831	0.891	1.02	2.407	0.799	1.082	0.599	1	1	1	0.254476	1	1	1	26.5	22	23.6	27	63.8	21.2	28.7	15.9	10.18	14.88	29.64	16.92	22.38	21.09	10.38	7.65	1
High	Master Protein	Q18CS5	Orotate phosphoribosyltransferase OS=Clostridioides difficile (strain 630) OX=272563 GN=pyrE PE=3 SV=1	104.877	71	17	36	17	194	21.3	6	271	17	0	0.933	0.909	0.681	0.905	0.898	1.112	1.082	1	1	0.0707306	1	1	1	1	657.1	613.2	597	447.4	594.7	589.9	730.6	711.2	3.17	0.89	3.91	7.62	15.87	1.03	0.2	3.87	1
High	Master Protein	Q182C3	GTPase Era OS=Clostridioides difficile (strain 630) OX=272563 GN=era PE=3 SV=1	104.762	63	21	30	21	297	33.9	8.35	337	21	0																															1
High	Master Protein	Q180F5	Putative D-isomer specific 2-hydroxyacid dehydrogenase OS=Clostridioides difficile (strain 630) OX=272563 GN=CD630_33100 PE=3 SV=1	104.752	41	13	20	13	312	35.8	5.53	344	13	0	1.03	1.075	0.812	1.025	0.948	1.182	0.972	1	1	0.658776	1	1	1	1	150	154.5	161.3	121.8	153.8	142.2	177.3	145.8	4.6	6.93	1.26	1.21	17.34	9.73	0.06	6.87	1
High	Master Protein	Q183Y1	Putative phage protein OS=Clostridioides difficile (strain 630) OX=272563 GN=CD630_09760 PE=4 SV=1	104.721	73	16	34	16	143	17	5.12	373	16	0	0.988	0.954	0.89	0.902	0.853	0.934	0.927	1	1	0.994125	1	1	1	1	318.7	314.8	303.9	283.6	287.5	271.8	297.8	295.5	4.97	0.22	0.47	3.31	3.18	9.7	7.24	8.94	1
High	Master Protein	Q181H2	Putative peptidase, M19 family OS=Clostridioides difficile (strain 630) OX=272563 GN=CD630_35700 PE=4 SV=1	104.564	61	22	30	22	312	35.5	5.68	330	22	0	0.927	0.827	0.73	0.943	0.916	1	0.908	1	0.355061	0.0224412	1	1	1	1	369.9	342.7	306	269.9	348.8	339	369.8	335.8	1.88	1.69	0.1	10.38	3.7	0.01	3.34	1.12	1
High	Master Protein	Q183Q9	Putative oxidoreductase (Fad-binding domain) OS=Clostridioides difficile (strain 630) OX=272563 GN=CD630_28260 PE=4 SV=1	104.365	49	18	28	18	364	40.8	7.99	301	18	0	1.069	1.093	1.128	1.158	1.105	1.026	1.047	1	1	1	1	1	1	1	86.8	92.8	94.8	97.9	100.5	95.9	89	90.8	5.73	10.93	5.16	3.51	16.71	13.58	14.19	5.64	1
High	Master Protein	Q184S5	PTS system, glucose-like IIBC component OS=Clostridioides difficile (strain 630) OX=272563 GN=CD630_30890 PE=4 SV=1	104.012	25	14	39	14	475	52.2	8.51	435	14	0	2.296	2.251	2.367	2.291	2.183	1.703	2.235	0.0557894	0.0605857	0.0224412	0.0481404	0.0652477	0.402486	0.0558527	190	436.3	427.8	449.7	435.4	414.9	323.7	424.8	25.46	0.5	7.14	8.65	4.67	8.22	1.4	12.27	1
High	Master Protein	Q180R9	Porphobilinogen deaminase OS=Clostridioides difficile (strain 630) OX=272563 GN=hemC PE=3 SV=1	103.844	56	16	26	16	301	33.4	7.52	293	16	0	0.795	0.676	0.929	0.67	0.906	0.754	0.807	1	0.281697	1	0.231479	1	0.801457	1	40.6	32.3	27.5	37.7	27.2	36.8	30.6	32.8	2.04	14.02	1.21	3.24	14.13	5.41	7.65	3.05	1
High	Master Protein	Q184K0	Putative pyridine nucleotide-disulphide oxidoreductase, class I OS=Clostridioides difficile (strain 630) OX=272563 GN=CD630_30090 PE=4 SV=1	103.813	32	14	22	14	462	51.2	6.47	409	14	0																															1
High	Master Protein	Q181L0	ABC-type transport system, ATP-binding protein OS=Clostridioides difficile (strain 630) OX=272563 GN=CD630_36080 PE=4 SV=1	103.655	56	11	24	11	242	26.7	5.01	521	11	0	0.924	0.955	0.707	0.877	0.795	0.961	1.095	1	1	0.330199	1	1	1	1	115.7	107	110.6	81.9	101.5	92	111.2	126.8	16.26	18.54	4.31	10.8	3.71	1.08	5.24	5.79	1
High	Master Protein	Q18AK5	S1 rna binding domain protein OS=Clostridioides difficile (strain 630) OX=272563 GN=CD630_10080 PE=3 SV=1	103.652	71	21	33	21	280	31.7	5.96	318	21	0	0.895	0.846	1.122	0.819	1.027	0.839	0.898	1	1	1	1	1	1	1	180.5	161.6	152.8	202.4	147.9	185.4	151.4	162.2	8.32	4.29	4.56	6.2	13.42	9.53	0.35	0.88	1
High	Master Protein	Q187H6	Putative DNA recombination protein Tn1549-like,CTn5-Orf24 OS=Clostridioides difficile (strain 630) OX=272563 GN=CD630_18650 PE=4 SV=1	103.652	28	13	23	13	540	61.5	5.2	509	13	0																															1
High	Master Protein	Q189Y5	Uncharacterized protein OS=Clostridioides difficile (strain 630) OX=272563 GN=CD630_07910 PE=4 SV=1	103.464	66	14	24	14	214	24.1	5.39	438	14	0	1.147	1.055	1.28	1.109	1.147	0.957	0.839	1	1	0.145383	1	1	1	0.899917	281.4	322.8	296.7	360.3	312.2	322.6	269.4	236.1	4.99	0.42	0.29	0.51	13.23	1.13	3.35	4.7	1
High	Master Protein	Q181F7	Type III pantothenate kinase OS=Clostridioides difficile (strain 630) OX=272563 GN=coaX PE=3 SV=1	103.336	64	16	30	16	256	27.9	5.8	425	16	0	1	0.911	0.893	0.781	1.2	1.141	1.05	1	1	1	1	1	1	1	156.8	156.9	142.8	140.1	122.5	188.2	178.9	164.6	9.92	1.15	2.8	0.2	17.24	38.8	3.87	2.22	1
High	Master Protein	Q185V3	Multifunctional fusion protein OS=Clostridioides difficile (strain 630) OX=272563 GN=msrAB PE=3 SV=1	103.284	57	16	22	16	319	36.7	5.24	352	16	0	1.159	1.05	1.194	1.034	1.016	1.276	1.004	1	1	1	1	1	1	1	255.7	296.3	268.5	305.3	264.3	259.7	326.4	256.8	39.98	6.23	4.73	8.09	9.6	7.83	7.75	2.31	1
High	Master Protein	Q185D3	Uncharacterized protein OS=Clostridioides difficile (strain 630) OX=272563 GN=CD630_22580 PE=4 SV=1	103.273	44	16	26	16	344	40.4	8.82	394	16	0																															1
High	Master Protein	Q182F0	Heat-inducible transcription repressor HrcA OS=Clostridioides difficile (strain 630) OX=272563 GN=hrcA PE=3 SV=1	103.265	50	17	22	17	339	38.2	5.76	364	17	0	1.031	1.112	1.34	1.104	3.158	1.246	2.335	1	1	0.391197	1	0.00423744	1	0.0220795	112.5	116.1	125.1	150.8	124.3	355.4	140.2	262.8	19.68	13.42	3.85	5.2	0.24	4.48	4.01	3.82	1
High	Master Protein	Q184R4	Tagatose-6-phosphate kinase OS=Clostridioides difficile (strain 630) OX=272563 GN=tagK PE=3 SV=1	102.986	46	13	22	13	306	34	5.45	428	13	0	0.514	0.463	0.829	0.471	0.905	0.894	1.124	0.592201	0.345524	1	0.348565	1	1	1	45.2	23.2	20.9	37.5	21.3	40.9	40.4	50.8	2.77	33.88	3.01	9.09	24.85	8.46	13.71	10.08	1
High	Master Protein	Q185Q8	Homoserine kinase OS=Clostridioides difficile (strain 630) OX=272563 GN=thrB PE=3 SV=2	102.884	47	12	23	12	297	32.7	4.88	491	12	0	1.14	1.066	1.256	1.221	1.71	1.34	1.807	1	1	1	1	0.390699	1	0.27661	170.6	194.6	182	214.3	208.4	291.8	228.7	308.4	8.77	4.93	6.71	14.17	26.97	5.12	0.39	12.46	1
High	Master Protein	Q184S6	Putative cellobiose-phosphate degrading protein OS=Clostridioides difficile (strain 630) OX=272563 GN=CD630_30880 PE=3 SV=1	102.785	55	13	20	13	256	29.4	5.72	370	13	0	2.757	2.564	2.731	2.704	2.435	2.179	2.984	0.0375567	0.0435752	0.0154024	0.0289903	0.0496196	0.187176	0.0251274	36.5	100.7	93.6	99.7	98.8	88.9	79.6	109	27.38	12.72	0.53	0.73	11.25	4.78	4.29	8.84	1
High	Master Protein	Q184H0	Putative CRISPR-associated protein, CXXC-CXXC OS=Clostridioides difficile (strain 630) OX=272563 GN=CD630_29810 PE=4 SV=1	102.706	39	25	30	25	625	73.6	7.23	256	25	0																															1
High	Master Protein	Q186P2	Putative lipoprotein OS=Clostridioides difficile (strain 630) OX=272563 GN=CD630_16870 PE=4 SV=1	102.617	61	16	24	16	281	31.7	5.03	379	16	0	1.135	1.078	1.246	0.945	1.026	1.022	1.195	1	1	0.679569	1	1	1	1	59.7	67.7	64.3	74.4	56.4	61.2	61	71.3	5.71	4.26	6.68	4.08	5.71	9.4	19	1.36	1
High	Master Protein	Q18A90	ABC-type transport system, glycine betaine/carnitine/choline ATP-binding protein OS=Clostridioides difficile (strain 630) OX=272563 GN=opuCA PE=4 SV=1	102.153	45	16	25	16	378	42.3	5.19	499	16	0	1.487	1.429	1.399	1.473	1.273	1.054	1.375	0.0474892	0.0717907	0.0441069	0.0452469	0.292764	1	0.106949	128.6	191.3	183.8	179.9	189.5	163.8	135.6	176.9	4.33	8.31	3.27	4.3	9.43	3.18	0.2	0.95	1
High	Master Protein	Q18CS6	Dihydroorotate dehydrogenase B (NAD(+)), catalytic subunit OS=Clostridioides difficile (strain 630) OX=272563 GN=pyrD PE=3 SV=1	102.017	51	14	26	14	300	32.3	5.57	410	14	0	0.867	0.783	1.025	0.843	1.181	0.98	1.034	1	0.4393	1	1	1	1	1	127.6	110.7	99.9	130.9	107.6	150.7	125.1	132	5.14	4.82	5.66	8.93	3.63	6.79	6.17	2.53	1
High	Master Protein	Q183Q0	ABC-type transport system, multidrug-family ATP-binding/permease protein OS=Clostridioides difficile (strain 630) OX=272563 GN=CD630_28170 PE=4 SV=1	101.764	33	16	23	14	596	66.7	7.03	309	16	0	1.045	0.947	1.063	0.969	1.041	0.98	0.964	1	1	1	1	1	1	1	20.8	21.7	19.7	22.1	20.1	21.6	20.4	20	3.66	21.51	6.38	19.04	6.06	5.76	7.62	12.07	1
High	Master Protein	Q18CT0	2-dehydropantoate 2-reductase OS=Clostridioides difficile (strain 630) OX=272563 GN=CD630_01880 PE=3 SV=1	101.481	49	17	26	17	308	35.6	6.14	397	17	0	1.412	1.326	1.556	1.336	1.254	0.899	0.955	0.300151	0.612957	0.0607485	0.496908	0.853667	1	1	348.9	492.8	462.6	542.9	466.1	437.4	313.6	333.1	2.53	5.99	5.04	6.22	16.83	1.77	2.68	4.83	1
High	Master Protein	Q189V6	Pyruvate formate-lyase-activating enzyme OS=Clostridioides difficile (strain 630) OX=272563 GN=pflA PE=3 SV=1	101.478	59	15	26	15	244	27.5	5.52	446	15	0	1.022	0.968	0.782	0.879	0.78	0.998	1.235	1	1	0.61395	1	1	1	1	129.7	132.6	125.6	101.5	114.1	101.1	129.4	160.2	8.62	4.36	0.52	2.28	22.65	5.57	3.92	1.79	1
High	Master Protein	Q18C17	HSDR_N_2 domain-containing protein OS=Clostridioides difficile (strain 630) OX=272563 GN=CD630_14970 PE=4 SV=1	101.411	61	6	37	6	158	18.3	4.28	772	6	0	0.833	0.865	1.022	0.817	1.059	1.055	1.038	1	1	1	1	1	1	1	159.5	132.8	137.9	163	130.4	169	168.3	165.6	0.69	13.78	8.53	0.08	17.41	5.55	4.22	2.55	1
High	Master Protein	Q182M6	Coenzyme A disulfide reductase OS=Clostridioides difficile (strain 630) OX=272563 GN=CD630_25400 PE=4 SV=1	101.4	55	21	29	20	444	48.9	5.54	366	21	0	1.085	1.113	1.508	0.912	1.243	1.759	1.419	1	1	0.175369	1	1	0.236218	0.661692	95.3	103.4	106	143.7	86.8	118.4	167.6	135.2	23.77	0.75	0.44	5.34	8.22	1.47	8.47	2.03	1
High	Master Protein	Q18CT6	10 kDa chaperonin OS=Clostridioides difficile (strain 630) OX=272563 GN=groS PE=3 SV=1	101.19	83	10	71	10	94	10.2	5.05	538	10	0	1.167	1.162	0.849	1.159	1.769	1.414	1.899	0.740391	0.804236	0.229866	0.704842	0.00304871	0.0908749	0.00187748	352.3	411.2	409.2	299.2	408.4	623.1	498.1	669	6.21	1.6	2.37	4.63	7.69	0.86	3.8	1.17	1
High	Master Protein	Q182P6	Uncharacterized protein OS=Clostridioides difficile (strain 630) OX=272563 GN=CD630_25570 PE=4 SV=1	101.156	70	14	25	14	174	20.2	4.81	431	14	0	1.024	0.988	0.98	1.018	1.021	1.232	1.084	1	1	1	1	1	0.181975	1	452.2	462.9	447	443.1	460.6	461.9	557.2	490.4	4.02	1.72	3.88	3.24	4.87	1.51	2.44	0.34	1
High	Master Protein	Q183L4	Putative glycerophosphotransferase OS=Clostridioides difficile (strain 630) OX=272563 GN=CD630_27750 PE=4 SV=1	101.116	45	16	26	16	396	47	8.37	338	16	0	1.172	1.11	1.275	1.105	1.145	1.085	1.079	1	1	0.38444	1	1	1	1	143.1	167.7	158.8	182.4	158.2	163.8	155.3	154.4	5.09	5.05	6.84	3.85	14.83	4.02	7.5	6.74	1
High	Master Protein	Q182I1	Selenide, water dikinase OS=Clostridioides difficile (strain 630) OX=272563 GN=selD PE=3 SV=2	101.027	47	13	25	13	348	37.3	4.97	299	13	0	0.907	0.972	0.93	0.997	0.891	1.052	0.952	1	1	1	1	0.91337	1	1	329	298.3	319.7	305.9	327.9	293.2	346.1	313.2	4.76	3.38	1.15	3.12	6.46	3.94	0.58	3.65	1
High	Master Protein	Q187E9	Shikimate kinase OS=Clostridioides difficile (strain 630) OX=272563 GN=aroK PE=3 SV=1	100.805	80	12	22	12	177	20.3	6.74	343	12	0	1.077	1.167	1.206	1.095	0.923	0.853	0.899	1	1	1	1	1	1	1	58.1	62.6	67.8	70.1	63.6	53.6	49.6	52.3	19.81	2.44	0.65	10.29	6.19	12.71	10.9	3.96	1
High	Master Protein	Q181J7	Aminopeptidase OS=Clostridioides difficile (strain 630) OX=272563 GN=CD630_35950 PE=4 SV=1	100.761	48	21	33	21	409	46.2	5.26	316	21	0	1.065	1.057	0.81	1.079	1.014	1.422	1.25	1	1	0.871593	1	1	0.766114	1	492.2	524.1	520	398.6	530.9	499.2	699.9	615.2	11.36	2.85	2.04	8.58	21.95	3.16	1.27	4.69	1
High	Master Protein	Q18CG1	50S ribosomal protein L22 OS=Clostridioides difficile (strain 630) OX=272563 GN=rplV PE=3 SV=1	100.668	68	11	56	11	111	12.2	10.32	510	11	0	1.068	1.049	0.757	1.09	0.968	1.142	1.136	1	1	0.125871	1	1	1	1	639.3	682.5	670.7	484.2	696.7	618.5	729.9	726.1	4.3	2.18	8.19	5.89	5.92	4.5	4.21	8.64	1
High	Master Protein	Q188G8	Xanthine dehydrogenase subunit XdhB,FAD-binding OS=Clostridioides difficile (strain 630) OX=272563 GN=xdhB PE=4 SV=1	100.626	57	16	24	16	262	29.8	9.01	321	16	0																															1
High	Master Protein	Q18A31	Putative acetyltransferase OS=Clostridioides difficile (strain 630) OX=272563 GN=CD630_08360 PE=4 SV=1	100.572	69	16	44	16	164	19.1	5.71	360	16	0	0.971	1.017	1.093	0.948	1.197	1.063	1.064	1	1	1	1	0.637441	1	1	459.6	446.3	467.5	502.2	435.8	550.3	488.5	489.2	3.6	1.53	9.11	1.68	8.4	1.64	3.57	4.74	1
High	Master Protein	Q183N0	Cell wall binding protein cwp11 OS=Clostridioides difficile (strain 630) OX=272563 GN=cwp11 PE=4 SV=1	100.57	38	22	27	20	533	58.7	6.49	221	22	0	2.094	2.299	1.379	2.541	1.742	1.37	1.903	0.0611111	0.037685	0.428186	0.0184712	0.178392	1	0.104386	118.1	247.3	271.5	162.8	300	205.7	161.8	224.7	2.62	4.3	5.62	9.34	24.27	0.76	6.93	8.33	1
High	Master Protein	Q180P8	Nucleotide-binding protein CD630_34000 OS=Clostridioides difficile (strain 630) OX=272563 GN=CD630_34000 PE=3 SV=1	100.482	65	15	30	15	285	32.8	6.65	404	15	0	1	1.07	1.177	1.048	1.158	0.997	0.979	1	1	0.882278	1	1	1	1	133.7	133.8	143	157.4	140.1	154.8	133.3	130.9	4.36	2.13	8.64	3.09	17.53	0.23	5.44	0.5	1
High	Master Protein	Q18CP0	tRNA N6-adenosine threonylcarbamoyltransferase OS=Clostridioides difficile (strain 630) OX=272563 GN=tsaD PE=3 SV=1	100.403	63	16	20	16	338	36.5	6.24	332	16	0	1.089	1.088	1.312	1.153	1.186	1.138	1.121	1	1	0.215148	1	1	1	1	116.2	126.6	126.5	152.5	134	137.9	132.2	130.3	3.26	4.33	1.96	3.69	11	10.83	0.27	9.45	1
High	Master Protein	Q180Q7	HPr kinase/phosphorylase OS=Clostridioides difficile (strain 630) OX=272563 GN=scoC PE=3 SV=1	99.983	55	18	31	17	309	35.5	6.73	357	18	0	0.835	0.937	0.843	0.891	0.93	1.137	0.915	1	1	0.438413	1	1	1	1	269.7	225.3	252.8	227.5	240.4	251	306.6	246.8	2.6	1.74	2.33	1.27	14.92	0.65	2.47	0.75	1
High	Master Protein	Q189R7	MTHFR_C domain-containing protein OS=Clostridioides difficile (strain 630) OX=272563 GN=CD630_07210 PE=4 SV=1	99.727	62	12	21	12	224	24.2	5.6	309	12	0	1.056	0.948	0.702	1.043	0.934	0.66	0.846	1	1	0.239313	1	1	0.499836	1	128.7	136	122	90.3	134.2	120.3	84.9	108.9	0.61	0.9	9.66	14.07	5.37	12.69	12.32	8.42	1
High	Master Protein	Q187C3	Putative phosphoglycerate mutase OS=Clostridioides difficile (strain 630) OX=272563 GN=CD630_18140 PE=3 SV=1	99.532	77	19	29	19	213	24.4	5.63	301	19	0	0.853	0.943	0.785	0.947	0.837	1.057	0.944	1	1	0.161504	1	0.792717	1	1	312.7	266.8	294.9	245.3	296.3	261.9	330.7	295.4	4.86	0.3	4.48	9.13	6.99	6.42	4.6	2.8	1
High	Master Protein	Q188H9	Putative radical SAM-family protein OS=Clostridioides difficile (strain 630) OX=272563 GN=CD630_03920 PE=4 SV=1	99.331	69	14	26	14	198	22.7	5.36	451	14	0	1.438	1.405	1.532	1.441	2.048	1.138	1.07	1	1	0.685024	1	0.390699	1	1	116.3	167.2	163.5	178.1	167.7	238.2	132.3	124.5	4.76	0.01	1.14	10.58	18.1	41.26	3.14	1.3	1
High	Master Protein	Q182S8	Guanylate kinase OS=Clostridioides difficile (strain 630) OX=272563 GN=gmk PE=3 SV=1	99.209	64	15	25	15	205	23.4	5.11	335	15	0	1.16	1.206	1.08	1.086	0.895	1.157	1.119	1	1	1	1	1	1	1	57.6	66.8	69.4	62.2	62.5	51.5	66.6	64.4	0.02	8.73	7.68	4.73	16.58	13.98	2.77	3.81	1
High	Master Protein	Q182E6	Putative glucokinase, ROK family OS=Clostridioides difficile (strain 630) OX=272563 GN=CD630_24590 PE=4 SV=1	99.185	48	15	22	15	311	33.6	5.58	321	15	0	1.168	1.039	0.818	1.062	0.82	1.087	0.936	1	1	0.754222	1	1	1	1	76.9	89.8	79.8	62.8	81.6	63	83.5	72	6	10.83	6.04	1.76	9.37	6.19	15.5	1.32	1
High	Master Protein	Q182Z3	Putative peptidase, M16 family OS=Clostridioides difficile (strain 630) OX=272563 GN=CD630_26600 PE=4 SV=2	98.982	36	17	27	17	428	49.7	5.15	258	17	0	1.04	0.995	1.027	0.95	1.032	1.036	1.036	1	1	1	1	1	1	1	131.4	136.6	130.7	135	124.9	135.6	136.1	136.1	22.55	1	4.15	0.96	11.12	5.04	0.06	4.38	1
High	Master Protein	Q18B56	Putative acetyltransferase OS=Clostridioides difficile (strain 630) OX=272563 GN=CD630_11900 PE=4 SV=1	98.966	69	14	25	13	179	19.9	5.27	400	14	0	0.983	0.893	1.375	0.854	1.1	0.847	0.953	1	1	0.371106	1	1	1	1	85	83.6	75.9	116.9	72.6	93.5	72	81	18.6	0.01	4.87	7.95	12.34	3.47	2.8	12.15	1
High	Master Protein	Q182T1	Diaminopimelate epimerase OS=Clostridioides difficile (strain 630) OX=272563 GN=dapF PE=3 SV=1	98.935	52	12	19	12	276	30.6	6.55	452	12	0	1.371	1.162	1.135	1.253	1.137	1.251	0.935	0.161919	1	0.871593	0.515127	1	0.713294	1	55.1	75.5	64	62.5	69	62.6	68.9	51.5	0.54	7.01	5.59	0.32	2.63	12.52	0.53	4.67	1
High	Master Protein	Q18CJ9	Putative exported protein OS=Clostridioides difficile (strain 630) OX=272563 GN=CD630_01110 PE=4 SV=1	98.811	42	15	21	15	393	44.3	5.27	370	15	0	1.228	1.161	1.349	1.165	1.214	1.26	1.225	1	1	0.966083	1	1	1	1	36.9	45.2	42.8	49.7	42.9	44.8	46.4	45.2	8.54	4.06	1.08	8.64	28.83	5.24	17.06	19.18	1
High	Master Protein	Q186Z2	Two-component response regulator OS=Clostridioides difficile (strain 630) OX=272563 GN=CD630_17820 PE=4 SV=1	98.441	61	15	32	15	244	28.3	5.36	411	15	0	0.902	1	1.166	0.97	1.127	0.95	0.893	1	1	1	1	1	1	1	45.3	40.8	45.3	52.8	43.9	51	43	40.4	6.34	5.53	10.72	6.57	3.29	4.18	2.7	16.37	1
High	Master Protein	Q186L8	Guanine deaminase (Guanase) (Guanine aminase) (Guanine aminohydrolase) (GAH) OS=Clostridioides difficile (strain 630) OX=272563 GN=guaD PE=4 SV=1	98.404	54	20	28	20	423	48.1	5.99	351	20	0	0.853	0.82	0.975	0.819	0.802	0.896	0.965	1	1	1	1	1	1	1	80.9	69	66.3	78.8	66.2	64.8	72.4	78	2.79	11.93	17.88	4.47	6.67	1.17	13.14	16.36	1
High	Master Protein	Q180V3	Putative carboxy-terminal protease OS=Clostridioides difficile (strain 630) OX=272563 GN=CD630_34550 PE=3 SV=1	98.235	42	22	27	22	385	42.4	7.81	370	22	0	1.08	1.043	1.273	0.982	1.165	1.12	1.03	1	1	0.343046	1	1	1	1	160.4	173.3	167.4	204.2	157.6	186.9	179.7	165.2	11.63	3.85	8.04	9.17	1.88	10.29	0.4	1.08	1
High	Master Protein	Q17ZW5	33 kDa chaperonin OS=Clostridioides difficile (strain 630) OX=272563 GN=hslO PE=3 SV=1	98.208	55	17	25	17	291	31.6	4.89	326	17	0																															1
High	Master Protein	Q18C46	ABC-type transport system, permease OS=Clostridioides difficile (strain 630) OX=272563 GN=CD630_15270 PE=4 SV=1	97.91	36	14	20	14	410	44.9	6.07	447	14	0	0.765	0.935	1.283	0.85	1.027	1.049	0.937	1	1	0.719727	1	1	1	1	53.9	41.3	50.4	69.2	45.9	55.4	56.6	50.5	5.17	6.59	12.37	8.47	4.7	0.81	11.88	18.99	1
High	Master Protein	Q186P0	Putative radical SAM superfamily protein OS=Clostridioides difficile (strain 630) OX=272563 GN=CD630_16840 PE=4 SV=1	97.58	65	16	25	16	229	26.8	5.62	480	16	0	0.969	1.101	1.513	0.936	1.514	1.255	1.181	1	1	0.125871	1	0.272903	1	1	25.2	24.4	27.7	38.1	23.6	38.1	31.6	29.7	6.06	4.74	7.87	14.69	3.95	11.59	4.14	9.98	1
High	Master Protein	Q186L4	Probable glycine dehydrogenase (decarboxylating) subunit 2 OS=Clostridioides difficile (strain 630) OX=272563 GN=gcvPB PE=3 SV=1	97.305	38	17	24	17	485	53.8	5.85	305	17	0																															1
High	Master Protein	Q181F5	tRNA-dihydrouridine synthase OS=Clostridioides difficile (strain 630) OX=272563 GN=dusB PE=3 SV=1	96.874	59	15	22	15	322	36.2	5.95	292	15	0	1.094	0.981	1.302	1.117	1.589	1.417	1.322	1	1	0.271812	1	0.0980476	0.393807	0.567303	74.2	81.3	72.8	96.6	82.9	118	105.2	98.1	4.49	10.31	2.25	1.51	7.04	14.48	5.43	1.61	1
High	Master Protein	Q18AQ0	Phosphoesterase OS=Clostridioides difficile (strain 630) OX=272563 GN=CD630_10480 PE=3 SV=1	96.822	75	11	22	11	189	21	4.75	338	11	0	0.784	0.785	0.926	0.734	0.787	0.858	0.795	0.899417	0.843429	1	0.349976	0.677376	1	0.870482	300.6	235.6	235.9	278.3	220.6	236.5	257.9	239.1	4.85	2.64	2.77	4.64	6.14	16.43	3.55	3.28	1
High	Master Protein	Q187T2	RNA-binding protein Hfq OS=Clostridioides difficile (strain 630) OX=272563 GN=hfq PE=3 SV=1	96.303	92	7	36	7	86	9.9	9.82	775	7	0	1.098	1.202	0.836	1.037	0.925	1.248	0.995	1	1	1	1	1	1	1	168.4	184.9	202.4	140.8	174.7	155.7	210.1	167.6	16.86	4.97	6.39	17.65	2.31	3.59	11.56	0.59	1
High	Master Protein	Q180Y5	UTP--glucose-1-phosphate uridylyltransferase OS=Clostridioides difficile (strain 630) OX=272563 GN=gtaB1 PE=3 SV=1	95.999	49	19	30	17	321	36.3	5.31	348	19	0	0.903	0.936	1.038	1.165	1.157	0.981	0.93	1	1	1	1	1	1	1	74.7	67.4	69.9	77.5	87	86.4	73.3	69.4	12.38	10.53	9.77	0.38	15.77	11.56	0.82	4.66	1
High	Master Protein	Q18BR4	Putative NAD(P)-binding oxidoreductase,GFO/IDH/MOCA family OS=Clostridioides difficile (strain 630) OX=272563 GN=CD630_13940 PE=4 SV=1	95.963	37	15	20	15	428	49.1	6.79	361	15	0	1.046	0.957	1.139	0.878	0.936	0.809	0.881	1	1	1	1	1	1	1	55.7	58.3	53.3	63.4	48.9	52.1	45.1	49.1	8.05	5.98	1.99	18.41	16.9	5.99	0.75	2.08	1
High	Master Protein	Q189N1	Translation initiation factor IF-3 OS=Clostridioides difficile (strain 630) OX=272563 GN=infC PE=3 SV=1	95.875	60	12	29	12	169	19.2	9.66	329	12	0	0.938	0.884	0.554	0.88	0.669	0.804	0.916	1	1	0.0743556	1	0.534812	1	1	75.8	71.1	67	42	66.7	50.7	61	69.4	5.04	9.57	1.13	2.57	1.27	4.81	20.91	17.06	1
High	Master Protein	Q181L9	Putative acyl-CoA N-acyltransferase OS=Clostridioides difficile (strain 630) OX=272563 GN=CD630_36190 PE=4 SV=1	95.61	70	12	29	12	149	17.2	5.64	343	12	0	0.997	1.006	1.235	0.887	1.101	0.977	0.877	1	1	0.288235	1	1	1	1	503.9	502.5	507.1	622.4	447	554.6	492.3	441.8	6.76	7.08	1.03	4.07	11.84	2.19	3.76	3.3	1
High	Master Protein	Q18BL8	Putative CBS domain-containing protein OS=Clostridioides difficile (strain 630) OX=272563 GN=CD630_13560 PE=4 SV=2	95.478	73	11	33	11	142	16.4	4.86	458	11	0																															1
High	Master Protein	Q18BF9	Probable cytosol aminopeptidase OS=Clostridioides difficile (strain 630) OX=272563 GN=pepA PE=3 SV=1	95.349	43	20	28	20	483	52.8	5.83	330	20	0	1.063	0.968	0.901	1.083	0.618	1.267	1.253	1	1	1	1	0.15584	1	1	48.7	51.8	47.1	43.9	52.7	30.1	61.7	61	11.23	0.77	7.84	3.12	11.25	6.65	3.46	14.67	1
High	Master Protein	Q181V1	Transcriptional regulator, sigma-54-dependent OS=Clostridioides difficile (strain 630) OX=272563 GN=CD630_31860 PE=4 SV=2	95.12	40	22	26	20	601	68.1	6.19	271	22	0																															1
High	Master Protein	Q18BQ4	Transcriptional regulator, GntR family OS=Clostridioides difficile (strain 630) OX=272563 GN=CD630_13830 PE=4 SV=1	95.105	65	14	23	14	209	23.6	7.17	365	14	0	0.987	0.991	0.962	1.173	1	1.098	1.032	1	1	1	1	1	1	1	370.2	365.6	366.9	356.3	434.4	370.1	406.4	381.9	7.39	5.36	2.05	1.02	9.25	7.37	2.83	6.98	1
High	Master Protein	Q182R2	Putative nitroreductase OS=Clostridioides difficile (strain 630) OX=272563 GN=CD630_25720 PE=1 SV=1	95.063	52	15	22	15	218	24.7	6.28	359	15	0	1.056	0.981	0.736	1.012	0.778	0.944	0.907	1	1	0.181748	1	0.677376	1	1	283	298.9	277.8	208.3	286.5	220.3	267	256.6	7.75	7.24	3.27	2.03	12.85	9.88	2.54	5.47	1
High	Master Protein	Q188Y5	Chemotaxis protein CheA OS=Clostridioides difficile (strain 630) OX=272563 GN=cheA PE=4 SV=1	94.679	30	19	23	19	700	79.7	4.87	228	19	0	0.869	0.877	1.035	0.941	1.468	1.229	0.677	1	1	1	1	1	1	1	25.3	22	22.2	26.2	23.8	37.2	31.1	17.1	27.02	13.67	5.33	27.64	19.8	17.02	16.61	29.83	1
High	Master Protein	Q18C47	Dihydroorotase OS=Clostridioides difficile (strain 630) OX=272563 GN=pyrC PE=3 SV=1	94.647	37	14	18	14	421	45.9	5.12	372	14	0	0.806	0.843	1.011	1.045	0.911	0.924	0.828	1	1	1	1	1	1	1	122.3	98.5	103.1	123.7	127.8	111.4	113	101.3	9.97	11.43	3.23	5.1	14.69	8.56	3.21	0.17	1
High	Master Protein	Q18AJ9	ABC-type transport system,nitrate/sulfonate/taurine extracellular solute-binding protein OS=Clostridioides difficile (strain 630) OX=272563 GN=CD630_09990 PE=4 SV=1	94.574	54	18	28	18	331	36.3	8.15	329	18	0																															1
High	Master Protein	Q18CE0	Putative tRNA/rRNA methyltransferase, TrmH family, group3 OS=Clostridioides difficile (strain 630) OX=272563 GN=CD630_00550 PE=3 SV=1	94.446	52	12	18	12	248	27.3	7.11	444	12	0	0.977	1.019	0.873	1.012	0.858	1.06	0.934	1	1	0.953501	1	1	1	1	277.4	270.9	282.6	242.2	280.9	238.1	294	259	3.48	6.06	4.94	0.12	14.36	4	6.29	3.03	1
High	Master Protein	Q182R5	Small ribosomal subunit biogenesis GTPase RsgA OS=Clostridioides difficile (strain 630) OX=272563 GN=rsgA PE=3 SV=1	94.225	56	16	19	16	294	33.3	5.44	249	16	0																															1
High	Master Protein	Q183F4	Putative polysaccharide deacetylase OS=Clostridioides difficile (strain 630) OX=272563 GN=CD630_27190 PE=4 SV=1	94.026	57	14	19	14	312	35.9	6.2	304	14	0	1.068	1.01	1.099	0.952	1.029	1.252	1.434	1	1	1	1	1	1	1	53.3	56.9	53.8	58.5	50.7	54.8	66.7	76.4	8.87	9.67	7.11	10.74	34.47	4.72	3.64	3.1	1
High	Master Protein	Q180Y0	Protein-tyrosine phosphatase reductase OS=Clostridioides difficile (strain 630) OX=272563 GN=CD630_34810 PE=3 SV=1	93.709	72	8	17	8	149	16.5	7.85	495	8	0	1.004	1.009	1.219	0.985	1.198	1.064	1.044	1	1	0.573516	1	1	1	1	126	126.5	127.2	153.7	124.2	151.1	134.1	131.6	2.53	3.46	3.12	4.2	16.1	0.98	6.3	7.88	1
High	Master Protein	Q184K9	Oxidoreductase OS=Clostridioides difficile (strain 630) OX=272563 GN=CD630_30180 PE=4 SV=1	93.704	69	15	32	15	155	17.4	6.89	381	15	0	0.871	0.883	0.625	0.973	0.81	0.982	0.786	1	1	0.115092	1	1	1	1	502.2	437.4	443.5	314.1	488.5	406.9	492.9	394.8	1.45	1.86	9.39	2.77	21.78	1.55	0.47	12.02	1
High	Master Protein	Q18B90	Endolytic murein transglycosylase OS=Clostridioides difficile (strain 630) OX=272563 GN=mltG PE=3 SV=1	93.658	47	16	24	16	359	41	8.95	329	16	0	0.826	0.926	1.021	0.95	1.116	1.105	1.007	1	1	1	1	1	1	1	114.4	94.5	105.9	116.7	108.6	127.6	126.4	115.2	18.56	0.07	4.48	8.84	2.89	1.18	6.62	8.71	1
High	Master Protein	Q187T3	Aluminum resistance protein OS=Clostridioides difficile (strain 630) OX=272563 GN=CD630_19730 PE=4 SV=1	93.655	38	18	30	17	426	47.6	4.97	391	18	0	0.906	0.893	0.759	1.03	0.837	1.216	1.011	1	1	0.283756	1	1	1	1	157.5	142.8	140.8	119.5	162.2	131.9	191.6	159.2	0.07	0.22	0.57	9.57	18.4	3.1	6.07	0.72	1
High	Master Protein	Q189N4	50S ribosomal protein L20 OS=Clostridioides difficile (strain 630) OX=272563 GN=rplT PE=3 SV=1	93.647	62	11	56	11	118	13.5	11.47	479	11	0	1.025	0.943	0.614	1.002	0.862	1.143	0.976	1	1	0.0812045	1	1	1	1	566.8	580.9	534.4	348.3	568	488.7	648.1	553	2.58	6.49	1.9	2.03	15.77	5.62	3.77	16.81	1
High	Master Protein	Q184W2	6-phospho-beta-glucosidase, bglA5 OS=Clostridioides difficile (strain 630) OX=272563 GN=bglA5 PE=3 SV=1	93.559	36	16	22	15	477	55.1	5.6	438	16	0																															1
High	Master Protein	Q189Y6	Putative hydrolase, NUDIX family OS=Clostridioides difficile (strain 630) OX=272563 GN=CD630_07900 PE=4 SV=1	93.206	63	12	32	12	147	16.5	6.55	395	12	0	1.17	1.207	0.908	1.295	0.881	0.959	1.053	1	1	1	0.594453	1	1	1	222.7	260.5	268.8	202.3	288.3	196.2	213.5	234.5	8.1	12.7	1.86	8.26	0.26	6.9	2.5	5.97	1
High	Master Protein	Q180T9	Putative glycoside hydrolase-type carbohydrate-binding protein OS=Clostridioides difficile (strain 630) OX=272563 GN=CD630_34400 PE=4 SV=1	93.199	56	14	28	14	290	33.6	5.31	416	14	0	0.971	1.114	1.373	1.281	1.006	0.999	1.076	1	1	1	1	1	1	1	10.3	10	11.5	14.2	13.2	10.4	10.3	11.1	5.62	5.17	23.12	12.41	17.07	17.31	3.79	28.64	1
High	Master Protein	Q18CI7	30S ribosomal protein S11 OS=Clostridioides difficile (strain 630) OX=272563 GN=rpsK PE=3 SV=1	93.142	42	6	65	6	132	14.4	11.37	980	6	0	1.013	0.977	0.824	0.949	0.984	0.978	0.959	1	1	0.145383	1	1	1	1	891.5	903.4	871.1	734.2	846.4	877.7	871.8	854.7	3.19	2.07	0.96	2.17	9.13	0.12	2.15	6.13	1
High	Master Protein	Q18C42	Putative polysaccharide deacetylase OS=Clostridioides difficile (strain 630) OX=272563 GN=CD630_15220 PE=4 SV=1	93.067	52	18	25	18	293	33.8	9.26	242	18	0	1.131	1.103	1.268	0.803	1.033	1.097	1.03	1	1	0.238216	0.698554	1	1	1	141.2	159.6	155.7	179	113.3	145.8	154.9	145.5	0.49	12.4	3.98	2.87	5.23	10.35	0.9	0.7	1
High	Master Protein	Q18A27	Putative metallo-beta-lactamase superfamily protein OS=Clostridioides difficile (strain 630) OX=272563 GN=CD630_08290 PE=4 SV=1	92.737	59	12	16	12	271	30.7	5.96	317	12	0	1.006	0.979	0.692	0.904	0.832	0.912	0.992	1	1	0.211609	1	1	1	1	99.9	100.5	97.7	69.1	90.3	83.1	91.1	99	6.8	9.89	9.14	0.28	5.08	19.28	4.56	5.07	1
High	Master Protein	Q181U8	Putative peptidase, M20 family OS=Clostridioides difficile (strain 630) OX=272563 GN=CD630_31830 PE=4 SV=1	92.727	41	14	20	5	395	43.6	5.05	303	14	1	0.544	1.018	0.934	0.912	0.775	1.063	0.781	0.715184	1	1	1	1	1	1	16.6	9.1	16.9	15.5	15.2	12.9	17.7	13	13.02	1.78	13.41	19.37	26.57	13.62	5.96	22.03	1
High	Master Protein	Q18B13	Probable septum site-determining protein MinC OS=Clostridioides difficile (strain 630) OX=272563 GN=minC PE=3 SV=1	92.613	80	13	21	13	227	25.1	4.63	390	13	0	0.957	1.002	1.175	0.91	1.143	1.003	0.857	1	1	1	1	1	1	1	38.5	36.9	38.6	45.3	35	44	38.6	33	5.73	3.43	13.57	24.83	24.41	7.98	3.66	4.6	1
High	Master Protein	Q18BK0	Putative phage tyrosine recombinase OS=Clostridioides difficile (strain 630) OX=272563 GN=CD630_13330 PE=3 SV=1	92.606	46	15	23	15	302	35.5	8.7	416	15	0	0.922	0.915	1.132	0.994	1.126	0.876	0.945	1	1	1	1	1	1	1	87.9	81.1	80.4	99.5	87.4	99	77	83.1	4.2	5.58	9.05	10.93	18.68	8.69	5.42	6.74	1
High	Master Protein	Q186H3	ABC-type transport system, multidrug-family ATP-binding protein OS=Clostridioides difficile (strain 630) OX=272563 GN=CD630_16180 PE=4 SV=1	92.424	62	14	20	14	241	27.1	5.86	384	14	0	0.998	1.094	1.21	1.01	1.111	0.828	0.871	1	1	0.763345	1	1	1	1	95.3	95.1	104.2	115.3	96.2	105.8	78.9	83	13.12	2.45	7.22	7.32	4.18	13.86	2.64	3.63	1
High	Master Protein	Q180W2	Uncharacterized CBS domain protein OS=Clostridioides difficile (strain 630) OX=272563 GN=CD630_34650 PE=4 SV=1	92.096	59	13	32	13	153	17.2	5.08	229	13	0	1.354	1.276	1.4	1.078	1.346	1.031	0.981	0.228216	0.535272	0.074652	1	0.258994	1	1	196.2	265.7	250.3	274.7	211.5	264	202.3	192.4	9.29	2.37	3.14	6.19	7.15	9.45	3.18	0.59	1
High	Master Protein	Q18C22	Deoxyribose-phosphate aldolase OS=Clostridioides difficile (strain 630) OX=272563 GN=deoC PE=3 SV=1	91.985	70	16	30	16	219	24	5.77	490	16	0	0.808	0.738	0.868	0.791	0.926	0.797	0.742	1	1	1	1	1	1	1	64.9	52.5	47.9	56.4	51.3	60.1	51.8	48.2	15.45	3.97	26.47	13.82	21.8	4.13	14.12	6.23	1
High	Master Protein	Q185R8	1-deoxy-D-xylulose 5-phosphate reductoisomerase OS=Clostridioides difficile (strain 630) OX=272563 GN=dxr PE=3 SV=1	91.826	39	15	25	15	384	43	5.22	247	15	0	1.08	1.009	0.955	1.163	0.97	1.194	0.985	1	1	1	1	1	1	1	48.9	52.8	49.3	46.7	56.9	47.4	58.4	48.2	5.81	10.01	9.56	1.34	5.1	6.48	1.06	16.22	1
High	Master Protein	Q189W4	Anti-sigma F factor OS=Clostridioides difficile (strain 630) OX=272563 GN=spoIIAB PE=3 SV=1	91.816	80	10	22	10	142	15.8	4.68	385	10	0																															1
High	Master Protein	Q180X9	Threonylcarbamoyl-AMP synthase OS=Clostridioides difficile (strain 630) OX=272563 GN=CD630_34820 PE=3 SV=2	91.728	49	14	24	14	346	38.1	6.44	406	14	0	0.927	0.901	1.212	0.913	1.135	1.056	0.966	1	1	0.236128	1	1	1	1	165.5	153.5	149.1	200.5	151.1	187.9	174.7	159.8	1.91	3.54	0.77	1.36	7.2	2.23	5.41	9.97	1
High	Master Protein	Q18CB3	DNA repair protein RadA OS=Clostridioides difficile (strain 630) OX=272563 GN=radA PE=3 SV=1	91.48	36	15	18	15	457	50.2	7.65	300	15	0																															1
High	Master Protein	Q18BY8	Putative iron-sulfur protein OS=Clostridioides difficile (strain 630) OX=272563 GN=CD630_14680 PE=4 SV=1	91.477	39	14	22	14	424	48.1	7.96	377	14	0	0.848	0.844	0.922	0.878	0.95	0.805	0.816	0.696287	0.621699	1	1	1	0.356013	0.298068	389.9	330.6	329	359.4	342.4	370.3	313.7	318.2	4.24	0.02	5.84	1.47	4.36	1.29	7.24	5.39	1
High	Master Protein	Q181G5	Transcriptional regulator, GntR family OS=Clostridioides difficile (strain 630) OX=272563 GN=CD630_35650 PE=4 SV=1	91.408	69	19	29	19	218	25.1	5.58	319	19	0	0.723	0.74	1.101	0.592	0.955	0.624	0.733	1	1	1	1	1	1	1	112.7	81.5	83.4	124.1	66.7	107.6	70.4	82.6	9.54	15.46	9.15	5.03	50.56	9.94	2.78	26.57	1
High	Master Protein	Q18CY9	Flagellar assembly protein FliH OS=Clostridioides difficile (strain 630) OX=272563 GN=fliH PE=4 SV=1	91.307	65	16	25	16	243	27.9	5.16	326	16	0	0.479	0.631	0.863	0.405	0.976	0.571	0.364	0.112664	0.610639	1	0.0404995	1	0.393807	0.0288071	75.3	36	47.5	64.9	30.5	73.4	43	27.4	1.56	19.29	3.19	18.97	2.94	13.01	8.59	10.72	1
High	Master Protein	Q18D11	TPR_REGION domain-containing protein OS=Clostridioides difficile (strain 630) OX=272563 GN=CD630_02720 PE=4 SV=1	91.165	37	22	33	21	467	54.2	5.54	151	22	0	0.519	0.659	0.673	0.515	0.821	1.207	0.887	1	1	1	1	1	1	1	76	39.4	50.1	51.1	39.1	62.4	91.7	67.4	3.42	11.57	23.5	11.22	60.9	7.77	2.82	3.83	1
High	Master Protein	Q18BL9	Cold shock protein CspB OS=Clostridioides difficile (strain 630) OX=272563 GN=cspB PE=4 SV=1	91.127	61	7	71	6	66	7.1	4.78	1035	7	1	1.108	1.072	1.054	1.095	1.193	1.229	1.182	1	1	1	1	1	1	1	381.2	422.3	408.8	401.8	417.5	454.7	468.5	450.7	11.09	1.11	1.94	11.47	0.04	12.2	6.91	14.46	1
High	Master Protein	Q18CH7	50S ribosomal protein L15 OS=Clostridioides difficile (strain 630) OX=272563 GN=rplO PE=3 SV=1	91.039	63	13	78	13	147	15.8	10.45	706	13	0	1.012	1.083	0.709	1.021	1.025	1.13	1.085	1	1	0.0134015	1	1	1	1	421.2	426.2	456.2	298.7	430.2	431.8	475.8	457	7.69	0.33	3.06	3.54	2.62	6.2	1.66	0.81	1
High	Master Protein	Q18B20	TGc domain-containing protein OS=Clostridioides difficile (strain 630) OX=272563 GN=CD630_11560 PE=4 SV=1	90.847	38	13	18	9	360	39.3	9.07	393	13	0	1.257	1.223	1.14	1.679	0.932	0.867	0.191	1	1	1	0.211395	1	1	0.00147166	83	104.3	101.5	94.6	139.3	77.3	71.9	15.8	8.16	1.87	1.61	14.94	18.4	10.29	2.59	8.59	1
High	Master Protein	Q18C64	Fic family protein OS=Clostridioides difficile (strain 630) OX=272563 GN=CD630_15420 PE=4 SV=1	90.696	52	16	25	16	346	40.2	7.31	271	16	0	1.007	0.893	1.227	0.8	1.301	1.036	1.053	1	1	0.99767	1	1	1	1	92.3	93	82.5	113.3	73.9	120.2	95.7	97.2	12	2.85	8.78	5.75	22.44	0.61	7.73	3.66	1
High	Master Protein	Q18BK7	Uncharacterized protein OS=Clostridioides difficile (strain 630) OX=272563 GN=CD630_13460 PE=4 SV=1	90.305	48	18	23	17	360	41.6	5.2	236	18	0	0.972	0.836	0.571	0.927	0.777	0.963	1.021	1	1	0.0729103	1	1	1	1	67.5	65.7	56.4	38.6	62.6	52.5	65	69	8.37	9.15	2.22	21.71	0.2	1.29	11.5	2.18	1
High	Master Protein	Q180C7	Pyruvate formate-lyase (Activating enzyme) OS=Clostridioides difficile (strain 630) OX=272563 GN=pflE PE=4 SV=1	90.201	52	16	26	16	302	34.4	5.9	286	16	0	1.182	1.158	1.091	1.344	1.089	0.888	0.686	1	1	1	0.74842	1	1	0.342895	208.2	246.2	241	227.2	279.8	226.6	184.9	142.7	20.06	1.6	2.51	2.1	2.12	4.49	9.8	7.15	1
High	Master Protein	Q181R5	30S ribosomal protein S6 OS=Clostridioides difficile (strain 630) OX=272563 GN=rpsF PE=3 SV=1	90.134	95	14	70	13	92	10.5	7.24	842	14	0	0.968	1.014	0.78	0.998	0.924	1.08	1.025	1	1	0.149448	1	1	1	1	781.5	756.7	792.7	609.6	779.7	722.4	844.1	801.2	4.55	0.35	8.64	2.22	7.54	8.23	4.25	1.65	1
High	Master Protein	Q186Z3	Putative lipoprotein OS=Clostridioides difficile (strain 630) OX=272563 GN=CD630_17810 PE=4 SV=1	90.065	50	20	25	20	462	52.7	5.01	299	20	0	0.855	0.899	0.928	0.937	1.029	1.032	0.916	1	1	1	1	1	1	1	53.7	45.9	48.3	49.9	50.3	55.3	55.4	49.2	16.07	1.86	5.94	2.07	4.02	0.94	0.54	4.58	1
High	Master Protein	Q18C99	DNA polymerase III subunit gamma/tau OS=Clostridioides difficile (strain 630) OX=272563 GN=dnaX PE=3 SV=1	89.387	33	18	26	18	545	62.8	5.14	291	18	0	0.82	0.649	1.066	0.804	0.986	0.94	0.808	1	1	1	1	1	1	1	26.1	21.4	16.9	27.8	21	25.7	24.5	21.1	6.89	2.85	38.31	5.82	20.8	4.25	1.72	15.96	1
High	Master Protein	Q18CJ1	50S ribosomal protein L13 OS=Clostridioides difficile (strain 630) OX=272563 GN=rplM PE=3 SV=1	89.349	73	9	61	9	143	16.2	9.8	420	9	0	1.018	1.015	0.809	1.023	1.006	1.138	1.109	1	1	0.0348803	1	1	0.594311	0.851298	1440.5	1466.6	1462.4	1165.7	1473.9	1449.1	1639.6	1597.3	3.86	1.11	2.82	0.01	5.75	0.91	1.17	4.31	1
High	Master Protein	Q18CY8	ATP synthase subunit beta FliI OS=Clostridioides difficile (strain 630) OX=272563 GN=fliI PE=4 SV=1	89.338	46	17	19	17	439	48.1	5.74	215	17	0	0.647	0.784	1.007	0.506	1.2	0.86	0.487	1	1	1	0.194037	1	1	0.158046	38.9	25.2	30.5	39.2	19.7	46.7	33.5	18.9	15.93	20.11	9.15	4.55	9.74	2.1	6.96	21.23	1
High	Master Protein	Q182Z2	Ribosomal RNA small subunit methyltransferase H OS=Clostridioides difficile (strain 630) OX=272563 GN=rsmH PE=3 SV=1	89.173	45	14	23	14	311	35.2	6.16	356	14	0	1.076	1.027	1.388	1.086	1.27	1.01	1.18	1	1	0.271812	1	1	1	1	85	91.5	87.3	118	92.3	107.9	85.9	100.3	6.01	8.27	1.35	1.47	20.68	8.41	6.84	1.03	1
High	Master Protein	Q189S3	Putative iron-sulfur protein OS=Clostridioides difficile (strain 630) OX=272563 GN=CD630_07300 PE=4 SV=1	89.168	29	15	23	15	642	71.5	5.01	289	15	0																															1
High	Master Protein	Q18CA3	Nucleoid-associated protein CD630_00170 OS=Clostridioides difficile (strain 630) OX=272563 GN=CD630_00170 PE=3 SV=1	89.125	79	6	47	6	116	12.4	5.01	700	6	0	1.032	0.967	0.752	1.042	0.933	1.192	1.064	1	1	0.0707306	1	1	0.779355	1	284.4	293.5	275	213.9	296.3	265.3	338.8	302.5	0.62	2.16	8.17	2.2	10.48	0.15	1.17	1.68	1
High	Master Protein	Q17ZX4	4-hydroxy-tetrahydrodipicolinate reductase OS=Clostridioides difficile (strain 630) OX=272563 GN=dapB2 PE=3 SV=1	89.007	46	12	20	12	251	27.5	6.04	388	12	0	0.867	0.713	1.104	0.855	0.963	0.721	0.936	1	1	1	1	1	1	1	14.4	12.5	10.3	15.9	12.3	13.9	10.4	13.5	0.93	2.04	47.95	10.81	15.6	17.49	28.28	13.79	1
High	Master Protein	Q189W9	Transcriptional regulator, LacI family OS=Clostridioides difficile (strain 630) OX=272563 GN=CD630_07760 PE=4 SV=1	88.951	45	14	20	14	338	38.9	8.35	256	14	0	1.085	1.12	1.236	1.005	1.191	0.884	0.924	1	1	0.309402	1	1	1	1	99.7	108.2	111.7	123.3	100.3	118.8	88.2	92.2	7.81	0.73	7.45	3.63	8.12	4.13	1.9	8.98	1
High	Master Protein	Q180D0	Putative sodium:phosphate symporter OS=Clostridioides difficile (strain 630) OX=272563 GN=CD630_32860 PE=4 SV=1	88.862	30	13	20	13	542	59	6.16	419	13	0	0.913	0.976	1.154	0.807	1.117	0.899	0.996	1	1	1	1	1	1	1	98.3	89.8	95.9	113.4	79.4	109.8	88.3	97.9	0.63	8.57	5.73	9.27	25.7	7.83	4.17	4.45	1
High	Master Protein	Q18CW6	Putative flagellar biosynthesis protein OS=Clostridioides difficile (strain 630) OX=272563 GN=CD630_02300 PE=4 SV=1	88.704	78	13	25	13	138	16.3	5.44	296	13	0																															1
High	Master Protein	Q182K4	Cell surface protein cwp29 OS=Clostridioides difficile (strain 630) OX=272563 GN=cwp29 PE=4 SV=1	88.57	38	17	24	14	456	50	7.06	286	17	0	1.43	1.896	2.125	1.734	1.086	1.147	1.041	1	0.287071	0.0729103	0.414122	1	1	1	39.5	56.4	74.9	83.9	68.5	42.9	45.3	41.1	3.72	8.95	7.95	8.79	29.7	1.26	11.48	11.19	1
High	Master Protein	Q180S7	Cobalt-precorrin-8X methylmutase (Cobalt-precorrin isomerase) (HBA synthase) OS=Clostridioides difficile (strain 630) OX=272563 GN=cbiC PE=4 SV=1	88.426	55	12	19	12	210	23.4	5.41	435	12	0	0.984	0.922	1.199	0.91	1.353	1.121	1.071	1	1	0.595486	1	0.314343	1	1	271.9	267.5	250.7	326	247.4	367.9	304.8	291.1	1.69	5.75	3.38	6.25	15.4	1.41	4.18	2.76	1
High	Master Protein	Q18BX9	GTP cyclohydrolase 1 type 2 homolog OS=Clostridioides difficile (strain 630) OX=272563 GN=CD630_14570 PE=3 SV=1	88.283	35	13	23	13	365	40.9	5.44	354	13	0	0.878	0.914	0.712	0.896	0.848	0.968	0.93	1	1	0.432213	1	1	1	1	78.6	69	71.9	56	70.4	66.7	76.1	73.2	0.12	6.35	9.6	6.98	23.29	13.66	2.96	6.76	1
High	Master Protein	Q183J2	PTS system, HPr protein OS=Clostridioides difficile (strain 630) OX=272563 GN=ptsH PE=4 SV=1	88.28	73	5	96	5	86	9.1	5.14	1960	5	0	1.03	0.985	0.945	0.9	1.014	1.019	0.946	1	1	1	1	1	1	1	1128.3	1161.9	1111.2	1066.5	1015.8	1143.8	1149.2	1067.5	5.88	0.33	3.24	7	3.9	0.27	1.12	2.46	1
High	Master Protein	Q18D12	Flagellar motor switch phosphatase FliN1 OS=Clostridioides difficile (strain 630) OX=272563 GN=fliN1 PE=4 SV=1	88.236	60	7	29	7	124	13.8	4.48	445	7	0	0.786	0.936	1.227	0.711	1.059	0.851	0.651	1	1	0.615424	0.348565	1	1	0.147801	43.1	33.9	40.3	52.8	30.6	45.6	36.7	28	5	1.95	6.29	1.59	4.61	6.06	16.92	7.05	1
High	Master Protein	Q18BR7	Uncharacterized protein OS=Clostridioides difficile (strain 630) OX=272563 GN=CD630_14000 PE=4 SV=1	88.102	65	14	26	14	197	23.4	5.19	298	14	0	0.863	0.961	0.806	0.941	0.851	0.956	0.989	1	1	0.398184	1	1	1	1	226.1	195.2	217.2	182.1	212.7	192.5	216.2	223.7	13.03	4.86	3.62	0.69	2.12	0.08	1.08	12.42	1
High	Master Protein	Q187C5	Uncharacterized protein OS=Clostridioides difficile (strain 630) OX=272563 GN=CD630_18150 PE=4 SV=1	87.922	48	21	29	21	417	46.5	8.78	284	21	0	0.92	0.929	1.157	0.963	1.014	1.097	0.916	1	1	0.456171	1	1	1	1	146.9	135.1	136.4	169.9	141.4	149	161.1	134.6	4.52	5.35	0.72	5.82	9.89	1.87	0.19	1.2	1
High	Master Protein	Q181V4	Putative NADPH-dependent FMN reductase OS=Clostridioides difficile (strain 630) OX=272563 GN=CD630_31890 PE=4 SV=1	87.544	70	11	17	11	179	19.8	5.12	382	11	0	0.932	1.001	0.818	0.635	0.898	0.666	0.73	1	1	1	0.535759	1	0.850457	1	18.9	17.6	18.9	15.5	12	17	12.6	13.8	13.48	10.3	12.99	4.32	3.38	11.97	21.86	1.4	1
High	Master Protein	Q185W1	ABC-type transport system,cystine/aminoacid-family ATP-binding protein OS=Clostridioides difficile (strain 630) OX=272563 GN=CD630_21720 PE=4 SV=1	86.915	50	13	31	12	249	27.7	8.91	377	13	0	1.119	1.122	1.306	0.927	1.333	0.929	1.087	1	1	0.0991365	1	0.160647	1	1	326.8	365.5	366.5	426.7	302.9	435.4	303.5	355.1	4.81	1.97	0.44	7.05	8.39	6.21	5.45	1.74	1
High	Master Protein	Q18CY1	Flagella glycosylation methyltransferase domain protein OS=Clostridioides difficile (strain 630) OX=272563 GN=CD630_02430 PE=4 SV=1	86.84	54	16	27	16	246	28.7	5.6	369	16	0	0.047	0.069	0.041	0.679	0.077	0.077	0.721	0.00151848	0.00300946	0.000534079	1	0.00304871	0.00273874	1	699.8	33.1	48.5	29	475.5	54	54.2	504.8	2.12	46.29	4.62	9.38	15.05	8.49	8.55	4.43	1
High	Master Protein	Q180X1	ATP synthase subunit b OS=Clostridioides difficile (strain 630) OX=272563 GN=atpF PE=3 SV=2	86.625	72	20	43	19	165	18.9	5.39	314	20	0	1.028	0.964	1.061	1.022	1.085	0.992	1.042	1	1	1	1	1	1	1	204.4	210	196.9	216.7	208.9	221.8	202.6	212.9	8.98	1.03	6.68	5.77	13.52	0.39	5.71	1.67	1
High	Master Protein	Q189Q5	Putative radical SAM domain-containing protein OS=Clostridioides difficile (strain 630) OX=272563 GN=CD630_07130 PE=4 SV=1	86.619	35	22	27	22	584	69.2	5.68	207	22	0	0.822	0.977	1.292	0.913	1.155	1.077	0.993	1	1	0.484085	1	1	1	1	54.9	45.1	53.7	71	50.2	63.4	59.2	54.5	3.63	10.86	3.56	9.22	15.77	5.77	3.01	8.92	1
High	Master Protein	Q187F1	Two-component sensor histidine kinase OS=Clostridioides difficile (strain 630) OX=272563 GN=CD630_18410 PE=4 SV=1	86.605	21	24	30	24	1145	131.9	7.62	178	24	0	1.082	0.907	1.266	0.79	1.052	0.972	1.016	1	1	0.917555	1	1	1	1	32.7	35.4	29.7	41.4	25.9	34.4	31.8	33.2	1.91	3.9	14.34	7.16	11.81	18.09	2.84	15.39	1
High	Master Protein	Q18AL1	N-acetylglucosamine-6-phosphate deacetylase (GlcNAc 6-P deacetylase) OS=Clostridioides difficile (strain 630) OX=272563 GN=nagA PE=3 SV=2	86.589	47	15	20	14	377	41.6	5.35	311	15	0																															1
High	Master Protein	Q18C11	ABC-type transport system, methionine-specific substrate-binding lipoprotein OS=Clostridioides difficile (strain 630) OX=272563 GN=metQ PE=4 SV=1	86.374	56	13	20	13	263	28.9	7.36	397	13	0	0.82	0.821	0.831	0.857	0.874	0.795	0.986	1	1	0.842588	1	1	1	1	255.3	209.4	209.7	212.1	218.8	223.1	202.9	251.8	21.61	4.32	4.06	3.66	1	4.46	0.37	1.21	1
High	Master Protein	Q18A71	ABC-type transport system, sugar-family extracellular solute-binding protein OS=Clostridioides difficile (strain 630) OX=272563 GN=CD630_08760 PE=4 SV=1	86.188	49	13	17	13	345	36.9	5.41	248	13	0	1.301	1.091	1.336	1.298	1.149	1.284	0.904	1	1	0.573516	1	1	1	1	39.7	51.6	43.3	53	51.5	45.5	50.9	35.8	19.94	8.6	5.42	5.54	0.13	0.42	8.68	16.09	1
High	Master Protein	Q186Y8	ATP_bind_3 domain-containing protein OS=Clostridioides difficile (strain 630) OX=272563 GN=CD630_17790 PE=4 SV=1	86.025	40	10	14	10	267	30.4	8.16	352	10	0	0.877	0.907	0.985	0.852	1.134	1.02	0.898	1	1	1	1	1	1	1	74.9	65.7	67.9	73.8	63.8	84.9	76.4	67.2	5.51	1.07	5.37	7.69	13.18	8.58	9.08	3.93	1
High	Master Protein	Q182K2	L-asparaginase OS=Clostridioides difficile (strain 630) OX=272563 GN=ansB PE=4 SV=1	86.008	54	15	26	15	331	35.8	5.47	344	15	0	0.941	0.834	1.062	0.817	0.947	0.996	1.284	1	1	1	1	1	1	1	69.3	65.2	57.8	73.6	56.6	65.6	69	88.9	13.93	2.73	7.41	8.79	13.79	6.14	8.01	10.06	1
High	Master Protein	Q181S3	Stage 0 sporulation protein J, site-specific DNA-binding protein OS=Clostridioides difficile (strain 630) OX=272563 GN=spo0J PE=3 SV=1	86.005	62	19	28	19	287	32.8	6.14	210	19	0	0.627	0.666	0.93	0.79	0.889	0.565	0.641	0.311884	0.522075	1	1	1	0.24363	0.328742	127.7	80	85	118.7	100.9	113.5	72.1	81.9	8.78	4.9	0.24	17.59	12.89	10.67	9.55	3.66	1
High	Master Protein	Q181R0	50S ribosomal protein L9 OS=Clostridioides difficile (strain 630) OX=272563 GN=rplI PE=3 SV=1	86	62	14	47	14	149	16.9	9.41	407	14	0	1.003	1.003	0.776	1.003	0.961	1.148	0.918	1	1	0.125871	1	1	1	1	220.7	221.4	221.4	171.2	221.3	212.1	253.3	202.7	6.47	3.02	4.58	6.41	2.47	2.1	3.17	9.56	1
High	Master Protein	Q183T9	Transcriptional regulator, DeoR family OS=Clostridioides difficile (strain 630) OX=272563 GN=CD630_28500 PE=4 SV=1	85.513	54	16	21	16	261	29.5	6.62	214	16	0	1.224	1.274	1.373	1.229	1.018	0.989	1.133	1	0.79425	0.1351	1	1	1	1	107	131.1	136.3	147	131.6	109	105.9	121.3	0.15	3.72	6.86	0.01	13.52	9.85	2.93	4.4	1
High	Master Protein	Q18B83	Uncharacterized protein OS=Clostridioides difficile (strain 630) OX=272563 GN=CD630_12190 PE=4 SV=1	85.146	37	13	20	13	355	39.5	6.38	481	13	0	1.009	0.962	0.756	1.02	0.974	1.107	1.026	1	1	0.147544	1	1	1	1	86	86.8	82.7	65	87.7	83.8	95.2	88.3	3.38	0.71	9.6	1.29	6.39	1.93	1.47	12.4	1
High	Master Protein	Q181E7	Thymidylate kinase OS=Clostridioides difficile (strain 630) OX=272563 GN=tmk PE=3 SV=1	85.117	54	10	17	10	229	26.8	5.34	453	10	0	1.105	1.055	1.33	1.062	1.171	1.126	1.037	1	1	0.148323	1	1	1	1	312.2	344.9	329.5	415.2	331.4	365.5	351.4	323.7	1.81	7.77	6.07	4.55	6.67	0.3	12.45	0.28	1
High	Master Protein	Q18CR7	Putative oxidoreductase, Fe-S subunit OS=Clostridioides difficile (strain 630) OX=272563 GN=CD630_01750 PE=4 SV=1	85.087	67	12	22	12	157	17.7	5.15	371	12	0	1.675	1.473	2.341	1.659	0.909	0.948	0.887	0.144918	0.4393	0.00918945	0.152419	1	1	1	98.3	164.7	144.8	230.1	163.1	89.4	93.2	87.2	18.24	8.06	6.8	0.97	0.28	1.63	13.39	5.51	1
High	Master Protein	Q18C32	3-methyl-2-oxobutanoate hydroxymethyltransferase OS=Clostridioides difficile (strain 630) OX=272563 GN=panB PE=3 SV=1	85.065	56	13	23	12	275	29.9	5.67	261	13	0	1.282	1.509	0.836	1.924	7.959	0.557	0.82	1	1	1	1	1	1	1	11.7	15	17.6	9.7	22.4	92.8	6.5	9.6	19.18	29.93	16.23	10.18	12.63	124.79	47.71	6.03	1
High	Master Protein	Q185V2	Putative alanyl-tRNA synthetase OS=Clostridioides difficile (strain 630) OX=272563 GN=CD630_21630 PE=3 SV=1	85.014	52	19	23	19	399	45.6	7.69	277	19	0																															1
High	Master Protein	Q187B3	Transcriptional regulator, LacI family OS=Clostridioides difficile (strain 630) OX=272563 GN=scrR PE=4 SV=1	84.597	47	14	21	14	328	36.4	7.14	271	14	0																															1
High	Master Protein	Q182G5	DUF2156 domain-containing protein OS=Clostridioides difficile (strain 630) OX=272563 GN=CD630_24770 PE=4 SV=1	84.596	47	14	21	14	301	35.8	5.03	265	14	0																															1
High	Master Protein	Q189P5	Cell division protein ZapA OS=Clostridioides difficile (strain 630) OX=272563 GN=CD630_07010 PE=4 SV=1	84.558	59	14	18	14	196	22.1	4.77	316	14	0																															1
High	Master Protein	Q18CH4	50S ribosomal protein L18 OS=Clostridioides difficile (strain 630) OX=272563 GN=rplR PE=3 SV=1	84.535	66	11	92	11	122	13.6	10.24	1218	11	0	0.961	0.977	0.663	0.98	0.882	1.077	1.018	1	1	0.125871	1	1	1	1	226.7	217.8	221.6	150.3	222.2	200	244.2	230.8	1.21	2.53	7.63	17.66	11.09	0.57	1.25	9.05	1
High	Master Protein	Q183N5	Cell wall binding protein cwp9 OS=Clostridioides difficile (strain 630) OX=272563 GN=cwp9 PE=4 SV=2	84.392	42	18	22	17	467	51.3	9.23	203	18	0	1.088	1.137	0.941	1.277	1.157	1.403	1.244	1	1	1	1	1	1	1	73	79.4	83	68.7	93.2	84.4	102.4	90.8	0.09	0.54	2.15	14.86	22.35	7.35	6.47	11.39	1
High	Master Protein	Q18A74	Bifunctional NAD(P)H-hydrate repair enzyme OS=Clostridioides difficile (strain 630) OX=272563 GN=nnrD PE=3 SV=1	84.147	34	17	20	17	526	58	5.87	223	17	0	1.065	1.142	0.856	1.067	0.913	1.024	0.887	1	1	1	1	1	1	1	96.2	102.4	109.8	82.3	102.6	87.8	98.5	85.3	7.14	3.26	8.75	7.62	14.51	11.87	7.57	2.36	1
High	Master Protein	Q18CW2	Phosphoribosylformylglycinamidine cyclo-ligase OS=Clostridioides difficile (strain 630) OX=272563 GN=purG PE=3 SV=1	84.059	44	16	23	16	358	38.9	4.96	261	16	0	0.761	0.757	0.75	0.816	0.68	0.736	0.637	0.486552	0.444625	0.165723	1	0.134632	0.412244	0.0670535	122	92.8	92.3	91.5	99.5	82.9	89.8	77.7	4.05	6.19	6.8	9.68	5.84	0.88	8.41	6.99	1
High	Master Protein	Q183R2	Uncharacterized protein OS=Clostridioides difficile (strain 630) OX=272563 GN=CD630_28230 PE=4 SV=1	83.927	41	16	18	16	458	52.9	6.58	271	16	0	1.485	0.933	1.749	1.311	1.268	1.479	1.169	1	1	0.679569	1	1	1	1	8.6	12.8	8.1	15.1	11.3	11	12.8	10.1	26.13	9.64	35.19	8.5	14.67	14.89	20.16	29.03	1
High	Master Protein	Q181D6	Putative deoxyribonuclease OS=Clostridioides difficile (strain 630) OX=272563 GN=CD630_35390 PE=4 SV=1	83.824	54	14	19	14	256	29.3	5.47	393	14	0	0.986	0.878	1.084	0.901	1.019	0.976	0.883	1	1	1	1	1	1	1	108.4	106.9	95.2	117.5	97.6	110.5	105.7	95.7	3.26	11.64	9.21	10.55	13.83	9.53	0.63	10.03	1
High	Master Protein	Q181F8	Bifunctional ligase/repressor BirA OS=Clostridioides difficile (strain 630) OX=272563 GN=birA PE=3 SV=1	83.811	53	18	25	18	325	36.7	6.46	205	18	0																															1
High	Master Protein	Q180F4	Uncharacterized protein OS=Clostridioides difficile (strain 630) OX=272563 GN=CD630_33110 PE=4 SV=1	83.759	68	12	20	11	140	15.9	8.46	280	12	0	1.015	1.056	0.859	0.965	0.837	1.176	0.88	1	1	1	1	1	1	1	88.1	89.5	93.1	75.7	85	73.7	103.7	77.6	7.54	6.07	7.69	9.31	19.54	5.3	1.03	0.19	1
High	Master Protein	Q181J1	Carbamoyl-phosphate synthase small chain OS=Clostridioides difficile (strain 630) OX=272563 GN=carA PE=3 SV=1	83.736	34	13	25	12	349	38.7	6.15	293	13	0	1.004	1.03	1.044	0.945	1.102	0.964	0.955	1	1	1	1	1	1	1	335.6	337	345.7	350.2	317	369.6	323.5	320.6	1.56	7.36	2.15	6.22	8.67	8.1	5.53	4.86	1
High	Master Protein	Q186I7	Tellurium resistance protein terD OS=Clostridioides difficile (strain 630) OX=272563 GN=terD PE=4 SV=1	83.685	54	11	27	7	192	20.7	4.7	513	11	1	0.909	0.886	0.736	0.845	0.803	0.818	0.782	1	1	0.148323	1	0.786641	1	0.661692	223.4	203	198	164.4	188.7	179.5	182.9	174.7	5.45	9.02	8.38	2.53	1.78	8.19	8.72	6.04	1
High	Master Protein	Q185J9	Putative sugar-phosphate dehydrogenase OS=Clostridioides difficile (strain 630) OX=272563 GN=CD630_23240 PE=3 SV=1	83.642	56	16	26	16	350	38.3	5.78	266	16	0	1.523	1.486	4.064	1.015	1.572	1.141	0.721	0.190236	0.265612	0.000534079	1	0.15253	1	0.43633	108.6	165.4	161.4	441.3	110.2	170.7	123.9	78.3	3.58	0.35	4.88	5.85	7.09	8.11	14.86	10.07	1
High	Master Protein	Q180P1	23S rRNA (Uracil-5-)-methyltransferase RumA (23S rRNA(M-5-U1939)-methyltransferase) OS=Clostridioides difficile (strain 630) OX=272563 GN=rumA PE=3 SV=1	83.585	41	17	26	17	454	51.3	8.27	293	17	0	0.954	0.988	1.044	1	1.146	0.883	0.91	1	1	1	1	1	1	1	131.7	125.6	130	137.5	131.7	150.9	116.2	119.8	3.86	1.74	5.58	0.72	10.48	6.34	10.74	3.28	1
High	Master Protein	Q182D5	30S ribosomal protein S21 OS=Clostridioides difficile (strain 630) OX=272563 GN=rpsU PE=3 SV=1	83.543	69	8	34	8	59	7	10.78	356	8	0	1.022	1.064	0.741	1.089	0.92	1.159	1.013	1	1	0.61395	1	1	1	1	457.6	467.7	486.8	338.9	498.1	421.1	530.3	463.4	7.18	1.99	0.54	15.64	25.47	2.25	3.98	3.69	1
High	Master Protein	Q186G7	Putative amidohydrolase OS=Clostridioides difficile (strain 630) OX=272563 GN=CD630_16120 PE=4 SV=1	83.377	49	15	20	15	393	42.5	5.44	308	15	0	1.368	1.391	0.807	1.339	1.098	0.917	1.117	0.353596	0.297382	0.426596	0.400569	1	1	1	46.5	63.7	64.7	37.6	62.3	51.1	42.7	52	4.37	11.04	3.07	5.91	5.75	8.12	9.14	3.78	1
High	Master Protein	Q184Q6	PTS system, xyloside-specific IIB component OS=Clostridioides difficile (strain 630) OX=272563 GN=xynB PE=4 SV=1	83.125	69	10	20	10	160	17.7	7.4	226	10	0	1.068	1.17	0.883	1.185	1.038	1.188	1.263	1	1	1	1	1	1	1	113.9	121.7	133.2	100.5	134.9	118.2	135.3	143.9	6.57	3.9	8.53	5.86	4.89	3.79	17.91	0.99	1
High	Master Protein	Q186K7	Lipoprotein OS=Clostridioides difficile (strain 630) OX=272563 GN=CD630_16530 PE=1 SV=1	83.121	49	14	20	14	265	29.2	7.64	303	14	0																															1
High	Master Protein	Q183T2	Uncharacterized protein OS=Clostridioides difficile (strain 630) OX=272563 GN=CD630_28470 PE=4 SV=1	83.107	60	13	22	13	255	27.8	5.94	309	13	0	1.07	0.984	0.734	1.091	0.807	1.098	0.951	1	1	0.0971746	1	0.619452	1	1	108.3	115.8	106.6	79.4	118.1	87.4	118.9	103	3.04	5.7	10.56	0.58	8.43	5.53	0.73	5.93	1
High	Master Protein	Q180U7	Putative phosphosugar isomerase putative tagatose-6-phosphate ketose/aldose isomerase AgaS OS=Clostridioides difficile (strain 630) OX=272563 GN=CD630_34490 PE=4 SV=2	82.861	45	16	19	16	387	43.7	5.44	253	16	0	0.928	1.006	0.768	1.046	1.026	1.3	1.129	1	1	0.352116	1	1	0.90672	1	112.4	104.3	113.1	86.3	117.5	115.3	146.1	126.8	6.01	5.59	12.04	6.33	12.35	4.52	6.96	5.04	1
High	Master Protein	Q183H2	Putative nitrilase/cyanide hydratase and apolipoprotein N-acyltransferase OS=Clostridioides difficile (strain 630) OX=272563 GN=CD630_27370 PE=4 SV=1	82.724	55	15	19	15	268	30.5	6	300	15	0	0.976	0.954	0.833	3.245	1.215	0.499	0.363	1	1	1	0.198221	1	1	0.326784	144.8	141.4	138.2	120.7	469.9	175.9	72.3	52.5	16.39	19.09	11.73	53.86	10.65	0.5	2.51	6.01	1
High	Master Protein	Q180P5	Probable cell division protein WhiA OS=Clostridioides difficile (strain 630) OX=272563 GN=whiA PE=3 SV=2	82.303	60	16	20	16	315	35.3	9.06	277	16	0	0.953	0.87	1.113	0.868	1.178	1.056	0.915	1	1	1	1	1	1	1	43	41	37.4	47.9	37.3	50.6	45.4	39.4	6.48	0.09	14.97	3.43	2.38	7.43	12.91	19.08	1
High	Master Protein	Q188T2	Putative carbon-nitrogen hydrolase OS=Clostridioides difficile (strain 630) OX=272563 GN=CD630_04870 PE=4 SV=1	82.161	51	12	17	12	275	31.1	5.87	298	12	0	1.205	1.189	1.301	1.162	1.124	0.898	0.912	1	1	0.222996	1	1	1	1	291	350.6	345.9	378.7	338.3	327.2	261.3	265.5	12.53	3.83	1.57	9.44	3.44	8.04	4.36	0.3	1
High	None	Q18A70	ABC-type transport system, sugar-family ATP-binding protein OS=Clostridioides difficile (strain 630) OX=272563 GN=CD630_08770 PE=4 SV=1	81.953	38	9	58	9	251	28	6.32	505	9	0	0.573	0.593	1.022	0.508	0.692	0.596	0.763	0.521858	0.626514	1	0.233167	1	0.742515	1	405.1	232.2	240.3	414	205.6	280.3	241.6	309.2	19.74	2.49	3.88	8.58	27.76	6.6	5.49	11.77	1
High	Master Protein	Q18AR9	Putative aminotransferase OS=Clostridioides difficile (strain 630) OX=272563 GN=CD630_10700 PE=4 SV=1	81.895	35	13	16	12	484	56.1	8.05	311	13	0																															1
High	Master Protein	Q189U7	ABC-type transport system, aminoacid-family extracellular solute-binding protein OS=Clostridioides difficile (strain 630) OX=272563 GN=CD630_07500 PE=4 SV=1	81.852	57	13	21	13	271	29.5	5.21	282	13	0																															1
High	Master Protein	Q189A5	Transcriptional regulator, ArsR family OS=Clostridioides difficile (strain 630) OX=272563 GN=CD630_05590 PE=4 SV=1	81.679	76	14	31	13	187	21.6	5.08	234	14	1	0.928	0.965	0.829	1.075	0.919	1.121	0.917	1	1	0.50833	1	1	1	1	243.9	226.3	235.3	202.2	262.2	224.2	273.4	223.7	6.44	0.34	1.83	1.31	11.72	6.99	7.03	7.07	1
High	Master Protein	Q18D13	Flagellar motor switch protein FliM OS=Clostridioides difficile (strain 630) OX=272563 GN=fliM PE=4 SV=1	81.583	43	13	24	13	293	33	4.72	388	13	0	0.889	0.934	1.079	0.758	0.966	0.859	0.639	1	1	1	0.910687	1	1	0.189171	261.2	232.2	244.1	282	197.9	252.3	224.4	166.9	11.81	3.73	3.34	7.86	15.56	3.08	5.52	9.23	1
High	Master Protein	Q185V8	Putative iron-sulfur binding protein OS=Clostridioides difficile (strain 630) OX=272563 GN=CD630_21690 PE=4 SV=1	81.535	60	13	20	13	241	26.3	6.09	341	13	0	0.79	0.962	0.717	0.816	0.835	1.326	1.287	1	1	0.816781	1	1	1	1	55.8	44	53.6	40	45.5	46.6	74	71.7	25.01	14.34	3.73	2.85	19.86	14.32	13.32	6.08	1
High	Master Protein	Q18AL0	Glucosamine-6-phosphate deaminase OS=Clostridioides difficile (strain 630) OX=272563 GN=nagB PE=3 SV=1	81.459	47	10	15	10	249	27.6	5.53	301	10	0	0.92	0.841	0.845	0.906	0.893	1.031	0.897	1	1	0.910879	1	1	1	1	246.5	226.7	207.4	208.3	223.2	220.1	254.1	221.1	6.66	4.65	0.19	2.36	11.18	7.18	7.99	13.66	1
High	Master Protein	Q181R6	Single-stranded DNA-binding protein OS=Clostridioides difficile (strain 630) OX=272563 GN=ssb1 PE=3 SV=1	81.428	69	11	26	11	144	16	5.19	406	11	0	1.063	0.942	1.281	1.052	1.159	1.011	1.401	1	1	1	1	1	1	1	18.3	19.4	17.2	23.4	19.2	21.2	18.5	25.6	8.37	19.94	0.09	4.98	24.75	4.03	24.15	14.01	1
High	Master Protein	Q18BS7	Putative hydrolase, HAD superfamily, subfamily IIB OS=Clostridioides difficile (strain 630) OX=272563 GN=CD630_14100 PE=4 SV=1	81.255	60	14	20	14	259	29.3	4.92	231	14	0	0.97	1.007	0.627	0.766	0.705	0.962	0.975	1	1	0.111416	1	0.566067	1	1	39.2	38	39.5	24.6	30	27.7	37.7	38.2	5.28	1.82	8.31	3.93	14.02	19.28	2.95	3.53	1
High	Master Protein	Q18B86	Phosphopentomutase OS=Clostridioides difficile (strain 630) OX=272563 GN=deoB PE=3 SV=1	81.155	45	16	18	16	390	43.5	5.35	227	16	0	0.925	0.929	0.734	1.003	0.858	1.153	0.89	1	1	0.172467	1	1	1	1	126.4	116.8	117.3	92.7	126.8	108.4	145.7	112.4	4.83	3.24	2.25	8.28	15.98	6.99	0.22	2.53	1
High	Master Protein	Q181A4	Putative twitching motility protein PilT OS=Clostridioides difficile (strain 630) OX=272563 GN=CD630_35050 PE=4 SV=1	81.002	47	15	20	15	360	40	7.31	216	15	0	0.988	1.041	1.246	0.942	1.224	1.019	1.01	1	1	0.223315	1	0.59625	1	1	289.6	286.1	301.5	360.9	272.9	354.6	295.1	292.4	3.45	4.2	1.5	7.78	11.14	2.62	4.14	3.32	1
High	Master Protein	Q182R1	Putative hydrolase, HAD superfamily, subfamily IA OS=Clostridioides difficile (strain 630) OX=272563 GN=CD630_25730 PE=4 SV=1	80.904	69	12	19	12	209	24.1	4.74	284	12	0	1.013	1.024	1.121	1.007	1.022	0.789	0.879	1	1	1	1	1	0.766114	1	168.7	170.9	172.8	189	169.9	172.4	133.2	148.4	11.75	0.81	1.45	3.32	12	4.4	2.36	2.01	1
High	Master Protein	Q182G9	Uracil-DNA glycosylase OS=Clostridioides difficile (strain 630) OX=272563 GN=ung PE=3 SV=1	80.857	66	17	29	17	224	25.9	7.01	325	17	0	1.047	1.03	1.136	0.959	1.042	0.988	0.956	1	1	0.690622	1	1	1	1	240.8	252	248	273.4	230.8	251	237.9	230.1	3.91	4.13	1.71	5.1	8.81	4.45	6.8	0.47	1
High	Master Protein	Q17ZX3	Putative membrane protein OS=Clostridioides difficile (strain 630) OX=272563 GN=CD630_32280 PE=4 SV=1	80.701	43	14	19	14	329	36.3	5.87	320	14	0	1.232	0.86	0.974	1.171	0.625	0.675	1.008	1	1	1	1	1	1	1	11.5	14.2	9.9	11.2	13.5	7.2	7.8	11.6	18.4	5.18	47.49	14.17	11.83	14.76	10.11	14.26	1
High	Master Protein	Q18A30	Putative nitroreductase OS=Clostridioides difficile (strain 630) OX=272563 GN=CD630_08370 PE=4 SV=1	80.477	64	16	25	16	173	19.9	8.19	235	16	0	1.17	1.115	0.752	1.286	1.02	1.192	1.01	1	1	0.421914	1	1	1	1	327.7	383.5	365.3	246.3	421.4	334.2	390.8	330.9	0.96	3.24	0.59	8.7	21.47	2.87	4.47	9.52	1
High	Master Protein	Q181E8	DNA polymerase III, delta prime subunit OS=Clostridioides difficile (strain 630) OX=272563 GN=CD630_35490 PE=4 SV=1	80.298	63	17	23	17	311	36	7.14	208	17	0	1.045	0.981	1.369	0.971	1.228	1.104	1.105	1	1	0.271633	1	1	1	1	112.8	117.9	110.7	154.4	109.5	138.6	124.6	124.6	3.36	5.44	0.48	2.34	21.24	1.36	8.87	4.1	1
High	Master Protein	Q183P1	Queuine tRNA-ribosyltransferase OS=Clostridioides difficile (strain 630) OX=272563 GN=tgt PE=3 SV=2	80.142	41	14	23	14	373	42.3	7.96	335	14	0	0.943	1.114	0.712	0.912	0.813	1.144	1.19	1	1	0.761008	1	1	1	1	63.3	59.7	70.5	45	57.7	51.4	72.4	75.3	15.14	6.19	2.14	12.96	24.58	17.35	5.55	15.28	1
High	Master Protein	Q181K7	Nad dependent epimerase/dehydratase family protein OS=Clostridioides difficile (strain 630) OX=272563 GN=CD630_36040 PE=4 SV=1	80.046	55	18	23	18	312	36.6	8.09	219	18	0	0.583	0.604	1.003	0.528	0.714	0.653	0.785	0.155167	0.221407	1	0.0754865	0.651816	0.509379	1	92.6	54	55.9	92.9	48.9	66.1	60.5	72.7	9.13	5.23	3.94	5.09	20.49	9.05	0.27	9.85	1
High	Master Protein	Q188W9	Two-component sensor histidine kinase OS=Clostridioides difficile (strain 630) OX=272563 GN=CD630_05200 PE=4 SV=1	80	26	10	14	10	535	60.8	7.23	333	10	0	0.978	1.085	1.064	0.9	1.101	0.883	0.948	1	1	1	1	1	1	1	118.3	115.7	128.4	125.9	106.5	130.3	104.5	112.2	9.66	3.88	5.14	11.75	5.74	4.59	2.77	3.96	1
High	Master Protein	Q17ZZ7	Uncharacterized protein OS=Clostridioides difficile (strain 630) OX=272563 GN=CD630_32500 PE=4 SV=2	79.54	60	12	22	12	178	20.9	4.92	215	12	0	1.089	0.996	1.161	1.113	1.184	0.998	0.901	1	1	1	1	1	1	1	50.6	55.1	50.3	58.7	56.3	59.9	50.5	45.6	1.31	4.34	8.84	3.69	1.18	6.61	21.38	7.76	1
High	Master Protein	Q183U0	Putative NAD(P)-binding oxidoreductase OS=Clostridioides difficile (strain 630) OX=272563 GN=CD630_28550 PE=4 SV=1	79.374	49	16	19	16	339	38.4	7.42	238	16	0	1.181	0.919	1.004	1.356	0.966	1.121	1.03	1	1	1	1	1	1	1	33.6	39.7	30.9	33.8	45.6	32.5	37.7	34.6	15.48	10.35	21.69	0.61	11.66	7.02	4.98	0.83	1
High	Master Protein	Q186K8	Putative tellurium resistance protein OS=Clostridioides difficile (strain 630) OX=272563 GN=CD630_16520 PE=4 SV=1	79.316	49	9	14	9	199	22.4	7.93	335	9	0	1.114	1.218	0.811	1.232	0.93	0.919	0.861	1	1	0.685024	1	1	1	1	208.6	232.5	254.2	169.3	257	194.1	191.7	179.7	9.66	3.5	6.02	10.7	9.79	8.76	2.75	10.48	1
High	Master Protein	Q181Y7	Deoxyuridine 5'-triphosphate nucleotidohydrolase OS=Clostridioides difficile (strain 630) OX=272563 GN=dut PE=3 SV=1	79.128	79	10	22	10	143	15.8	6.95	214	10	0	1.177	1.127	0.792	1.232	0.936	1.34	1.07	1	1	0.37777	1	1	0.618422	1	303.7	357.5	342.2	240.7	374.1	284.4	406.8	324.9	6.25	0.63	2.16	12.04	11.85	3.53	0.64	8.21	1
High	Master Protein	Q18AP2	Putative membrane protein OS=Clostridioides difficile (strain 630) OX=272563 GN=CD630_10440 PE=4 SV=1	78.983	31	13	20	13	417	47	4.49	189	13	0	1.522	1.236	1.515	1.105	1.651	1.131	1.292	1	1	0.760664	1	1	1	1	25.3	38.6	31.3	38.4	28	41.9	28.7	32.8	19.3	15.2	25.36	21.61	24.72	1.87	4.65	5.88	1
High	Master Protein	Q18BC1	50S ribosomal protein L19 OS=Clostridioides difficile (strain 630) OX=272563 GN=rplS PE=3 SV=1	78.966	67	13	48	13	116	13.3	10.84	469	13	0	0.97	0.951	0.798	0.971	0.932	1.01	0.952	1	1	0.131823	1	1	1	1	271.8	263.5	258.4	216.8	264	253.4	274.6	258.7	9.66	0.95	7.7	1.05	1.47	1.8	5.03	0.46	1
High	Master Protein	Q18CZ8	Flagellar biosynthesis protein FlhA OS=Clostridioides difficile (strain 630) OX=272563 GN=flhA PE=3 SV=1	78.833	25	14	20	14	691	75.6	4.89	346	14	0																															1
High	Master Protein	Q185S4	Isoprenyl transferase OS=Clostridioides difficile (strain 630) OX=272563 GN=uppS PE=3 SV=1	78.818	49	13	19	13	244	27.9	8.47	291	13	0	1.041	0.891	1.32	1.11	1.468	1.427	1.332	1	1	0.0894585	1	0.0496196	0.181975	0.158828	90	93.6	80.2	118.8	99.9	132.1	128.5	119.9	3.4	10.51	3.6	2.56	5.19	3.99	2.07	5.66	1
High	Master Protein	Q18CW4	Phosphoribosylamine--glycine ligase OS=Clostridioides difficile (strain 630) OX=272563 GN=purD PE=3 SV=1	78.715	50	21	25	21	416	45.7	5	263	21	0																															1
High	Master Protein	Q180Z4	Non-specific DNA-binding protein HBsu signal recognition particle-like (SRP) component OS=Clostridioides difficile (strain 630) OX=272563 GN=hupA PE=3 SV=1	78.694	64	7	49	7	92	10	9.41	828	7	0	1.046	1.124	0.744	1.14	0.888	1.143	1.041	1	1	0.229866	1	1	1	1	785.5	821.9	882.8	584.5	895.1	697.4	898.1	817.4	4.86	0.8	1.73	5.84	13.43	14.6	1.21	3.98	1
High	Master Protein	Q189C4	Glyceraldehyde-3-phosphate dehydrogenase (NADP(+)) (GADPH) OS=Clostridioides difficile (strain 630) OX=272563 GN=gapN PE=3 SV=1	78.651	40	13	16	13	486	53	6.9	282	13	0	0.78	0.774	1.036	0.863	0.835	1.408	0.767	1	1	1	1	1	1	1	19.2	15	14.9	19.9	16.6	16	27	14.7	42.15	23.38	6.44	42.67	0.96	9.97	31.66	15.45	1
High	Master Protein	Q184E3	V-type ATP synthase beta chain OS=Clostridioides difficile (strain 630) OX=272563 GN=atpB PE=3 SV=1	78.64	32	14	20	13	457	50.5	5.33	238	14	0	1.038	1.456	1.102	1.695	1.452	1.059	0.865	1	1	1	1	1	1	1	11.7	12.1	17	12.9	19.8	17	12.4	10.1	13.96	22.11	16.92	2.78	12.92	32.94	18.76	13.41	1
High	Master Protein	Q182E0	Uncharacterized protein OS=Clostridioides difficile (strain 630) OX=272563 GN=CD630_24540 PE=4 SV=1	78.495	29	14	18	14	491	58	8.66	265	14	0	0.854	0.941	0.824	0.937	0.842	1.015	0.781	1	1	1	1	1	1	1	63.3	54.1	59.6	52.2	59.3	53.3	64.3	49.4	18.32	19.75	0.07	6.58	10.33	11.58	12.36	5.17	1
High	Master Protein	Q189T7	Histidinol-phosphatase OS=Clostridioides difficile (strain 630) OX=272563 GN=hisK PE=3 SV=1	78.479	54	14	23	14	259	30.1	5.16	318	14	0	0.938	0.911	1.102	0.825	0.947	0.897	0.816	1	1	1	1	1	1	1	187.1	175.6	170.5	206.2	154.3	177.3	167.9	152.6	0.69	5.38	0.46	4.49	18.89	2.72	2.99	8.97	1
High	Master Protein	Q185U5	Biotin synthase OS=Clostridioides difficile (strain 630) OX=272563 GN=bioB1 PE=4 SV=2	78.345	46	15	19	15	361	42	6.96	274	15	0	1.063	1.03	1.138	0.897	1.216	0.993	1.106	1	1	1	1	1	1	1	58.9	62.6	60.7	67	52.9	71.7	58.5	65.1	20.03	3.78	4.45	5.94	8.43	3.53	11.06	33.42	1
High	Master Protein	Q18D67	ABC transporter ATP-binding protein OS=Clostridioides difficile (strain 630) OX=272563 GN=cbiO PE=3 SV=1	78.213	46	13	18	13	273	31.3	8.37	294	13	0	1.044	0.963	1.268	1.19	1.14	1.172	0.96	1	1	0.256273	1	1	1	1	109.4	114.2	105.4	138.7	130.1	124.7	128.3	105	2.22	4.32	13.5	7.76	0.01	6.84	3.04	2.84	1
High	Master Protein	Q18CA1	Putative glycosyl transferase OS=Clostridioides difficile (strain 630) OX=272563 GN=CD630_00190 PE=4 SV=1	78.163	42	16	22	16	401	45.1	7.87	196	16	0	1.16	1.106	1.205	1.208	1.173	1.229	1.061	0.660462	1	0.123663	0.244204	0.432386	0.295327	1	73.8	85.6	81.6	89	89.2	86.6	90.7	78.3	0.71	6.26	6.47	1.61	0.27	0.98	2.58	5.36	1
High	Master Protein	Q187P1	LexA repressor OS=Clostridioides difficile (strain 630) OX=272563 GN=lexA PE=3 SV=2	77.892	60	11	23	10	211	23.5	5.71	335	11	0	0.91	0.911	1.068	0.892	1.007	0.906	0.911	1	1	1	1	1	1	1	316.5	288	288.4	338.1	282.4	318.8	286.8	288.2	3.88	4.44	0.96	2.56	18.68	5.69	6.41	0.55	1
High	Master Protein	Q184L6	Bifunctional protein: cystathionine beta-lyase / repressor OS=Clostridioides difficile (strain 630) OX=272563 GN=malY PE=4 SV=1	77.792	40	16	26	16	394	46.1	5.69	448	16	0	0.532	0.528	0.887	0.564	0.823	0.761	0.619	0.121465	0.127366	1	0.169809	1	1	0.314226	76	40.4	40.2	67.5	42.9	62.6	57.9	47.1	15.92	10.43	16.01	14.45	1.38	4.39	6.87	1.95	1
High	Master Protein	Q18BC9	Ribonuclease HII OS=Clostridioides difficile (strain 630) OX=272563 GN=rnhB PE=3 SV=1	77.692	54	14	23	13	255	28.9	5.64	285	14	0	1.011	0.97	1.054	0.866	1.007	0.824	0.984	1	1	1	1	1	1	1	215.4	217.8	208.9	227	186.5	216.9	177.6	212	3.92	1.35	3.52	0.4	24.3	2.21	4.65	4.35	1
High	Master Protein	Q18C68	ATP phosphoribosyltransferase regulatory subunit OS=Clostridioides difficile (strain 630) OX=272563 GN=hisZ PE=4 SV=1	77.67	45	16	24	16	314	37	6.43	270	16	0	1.218	1.116	0.709	1.091	0.734	0.73	0.688	1	1	0.22895	1	0.650942	0.801457	0.394332	30	36.6	33.5	21.3	32.7	22	21.9	20.7	2.89	8.07	2.15	7.81	8.3	9.32	11.96	13.95	1
High	Master Protein	Q18CI9	Energy-coupling factor transporter ATP-binding protein EcfA2 OS=Clostridioides difficile (strain 630) OX=272563 GN=ecfA2 PE=3 SV=1	77.594	34	11	15	11	288	32	5.47	204	11	0	1.036	0.925	1.241	0.898	0.901	1.083	1.127	1	1	1	1	1	1	1	144.9	150.2	134.1	179.9	130.1	130.5	157	163.4	9.1	4.72	3.8	0.63	0.66	46.72	3.83	4.37	1
High	Master Protein	Q18AN7	Uncharacterized protein OS=Clostridioides difficile (strain 630) OX=272563 GN=CD630_10370 PE=4 SV=1	77.548	28	15	18	15	637	74.8	5.34	341	15	0	0.991	1.029	1.045	1.008	1.187	1.027	0.924	1	1	1	1	1	1	1	45.1	44.7	46.4	47.1	45.5	53.6	46.3	41.7	15.52	11.37	7.98	25.28	4.88	6.03	4.44	1.21	1
High	Master Protein	Q188C2	Putative lipoprotein OS=Clostridioides difficile (strain 630) OX=272563 GN=CD630_20520 PE=4 SV=2	77.488	39	12	18	12	219	24.5	8.4	320	12	0																															1
High	Master Protein	Q180F0	ATP-dependent Clp protease proteolytic subunit OS=Clostridioides difficile (strain 630) OX=272563 GN=clpP1 PE=1 SV=1	77.481	60	9	29	9	194	21.3	5.27	274	9	0	1.05	1.072	0.852	1.078	1.134	1.336	1.306	1	1	0.98617	1	1	0.766114	0.813915	240.1	252.1	257.3	204.6	258.9	272.4	320.9	313.6	2.07	6.86	1.67	9.04	17.12	5.91	0.09	6.19	1
High	Master Protein	Q189P8	Putative metal-dependent phosphohydrolase OS=Clostridioides difficile (strain 630) OX=272563 GN=CD630_07040 PE=4 SV=1	77.401	63	13	32	13	192	21.8	5.27	320	13	0	0.981	1.016	1.026	1.005	0.887	0.914	0.762	1	1	1	1	1	1	0.792619	130.3	127.9	132.4	133.8	131.1	115.6	119.1	99.3	5.31	2.48	1.16	6.9	18.85	0.67	7.41	3.7	1
High	Master Protein	Q18BM1	Pyridoxal kinase OS=Clostridioides difficile (strain 630) OX=272563 GN=CD630_13530 PE=3 SV=1	77.377	38	9	17	9	273	30.5	4.74	309	9	0	1.078	0.977	0.936	1.001	0.976	1.105	0.969	1	1	1	1	1	1	1	108.7	117.1	106.2	101.8	108.8	106.1	120.1	105.3	3.21	15.64	3.42	4.28	0.22	10.54	4.9	1.79	1
High	Master Protein	Q182L1	Regulatory protein RecX OS=Clostridioides difficile (strain 630) OX=272563 GN=recX PE=3 SV=1	77.142	49	13	17	13	212	25.1	8.79	263	13	0	0.938	0.913	1.004	0.954	1.082	1.067	0.977	1	1	1	1	1	1	1	193.3	181.3	176.5	194.1	184.4	209.1	206.3	188.8	3.57	1.24	6.87	10.65	3.3	8.64	5.27	9.36	1
High	Master Protein	Q183K4	Putative glycosyl transferase, group 1 OS=Clostridioides difficile (strain 630) OX=272563 GN=CD630_27700 PE=4 SV=1	77.126	39	15	21	15	363	41.4	6.96	219	15	0	1.248	0.865	1.487	1.047	1.235	1.237	1.058	1	1	1	1	1	1	1	10.4	13	9	15.5	10.9	12.9	12.9	11	5.75	35.98	3.14	7.12	14.9	40.61	32.54	29.59	1
High	Master Protein	Q186S1	Molybdenum cofactor biosynthesis protein MoaB OS=Clostridioides difficile (strain 630) OX=272563 GN=moaB PE=4 SV=1	77.084	68	13	21	13	167	18.5	6.23	292	13	0																															1
High	Master Protein	Q18C77	Peptidylprolyl isomerase OS=Clostridioides difficile (strain 630) OX=272563 GN=CD630_15570 PE=4 SV=1	77.027	49	18	23	18	318	36.6	8.78	184	18	0	0.742	0.804	0.739	0.806	0.793	1.174	1.29	1	1	0.633311	1	1	1	1	31.1	23.1	25	23	25.1	24.7	36.5	40.2	1.37	11.53	5.5	14.83	24.12	7.61	2.73	1.28	1
High	Master Protein	Q181P3	Uncharacterized protein OS=Clostridioides difficile (strain 630) OX=272563 GN=CD630_36410 PE=4 SV=1	76.948	61	13	17	13	246	26.6	6.23	319	13	0	0.831	0.851	0.88	0.723	0.995	0.84	0.786	1	1	1	0.552441	1	1	1	157.2	130.6	133.8	138.3	113.6	156.4	132.1	123.5	7.7	7	0.49	17.57	9.03	4.76	7.38	2.97	1
High	Master Protein	Q181P8	Transcriptional regulator, GntR family OS=Clostridioides difficile (strain 630) OX=272563 GN=CD630_36460 PE=4 SV=1	76.805	58	16	19	16	233	27.4	6.62	285	16	0																															1
High	Master Protein	Q18BX5	RNA polymerase sigma factor SigA OS=Clostridioides difficile (strain 630) OX=272563 GN=sigA1 PE=3 SV=1	76.677	34	18	23	17	390	44.4	5.21	209	18	1	0.919	1.027	0.966	0.946	0.9	1.003	1.003	1	1	1	1	1	1	1	148.4	136.4	152.4	143.3	140.3	133.5	148.8	148.8	9.55	1.52	2.1	0.96	8.68	1.71	12.23	0.39	1
High	Master Protein	Q18BI7	Putative peptidase, M16 family OS=Clostridioides difficile (strain 630) OX=272563 GN=CD630_13200 PE=3 SV=1	76.529	34	14	21	13	415	47.2	5.12	300	14	0	0.959	0.936	1.021	0.968	1.022	1.245	1.156	1	1	1	1	1	0.956471	1	206.8	198.3	193.5	211.2	200.2	211.4	257.6	239.1	12.99	4.15	5.8	0.56	5.54	6.89	5.56	5.73	1
High	Master Protein	Q18CK2	Putative atp/gtp-binding protein OS=Clostridioides difficile (strain 630) OX=272563 GN=CD630_01140 PE=4 SV=1	76.331	44	10	18	10	225	25.5	6.57	320	10	0	1.267	1.378	1.249	1.148	1.156	0.887	1.001	1	0.770216	0.694581	1	1	1	1	82.2	104.1	113.3	102.6	94.3	95	72.9	82.2	10.24	1.82	4.58	10.69	8.58	13.1	11.85	0.48	1
High	Master Protein	Q183K1	Putative hydrolase, HAD superfamily, IIB subfamily OS=Clostridioides difficile (strain 630) OX=272563 GN=CD630_27640 PE=4 SV=1	76.3	48	15	24	15	262	30.1	8.32	198	15	0	0.994	1.004	1.288	0.927	1.205	0.951	0.948	1	1	0.791346	1	1	1	1	56	55.7	56.3	72.2	52	67.5	53.3	53.1	10.71	9.69	10.26	13.72	5.64	5.94	7.5	17.64	1
High	Master Protein	Q183A2	Putative Na(+)/H(+) antiporter OS=Clostridioides difficile (strain 630) OX=272563 GN=CD630_26691 PE=4 SV=1	76.271	20	13	24	13	680	76.8	8.53	217	13	0	1.043	1.067	1.355	1.003	1.189	1.104	1.058	1	1	0.0399098	1	0.566067	1	1	208.2	217.2	222.2	282	208.8	247.5	229.8	220.2	8.78	6.99	2.14	3.24	4.17	0.3	2.88	1.82	1
High	Master Protein	Q182X0	Two-component sensor histidine kinase OS=Clostridioides difficile (strain 630) OX=272563 GN=CD630_26370 PE=4 SV=1	76.007	42	17	23	17	429	49	6.4	183	17	0																															1
High	Master Protein	Q18B68	1-deoxy-D-xylulose-5-phosphate synthase OS=Clostridioides difficile (strain 630) OX=272563 GN=dxs PE=3 SV=1	75.779	33	20	25	20	621	68.9	7.44	212	20	0	0.947	0.986	1.33	0.885	1.232	0.879	0.923	1	1	0.688639	1	1	1	1	53.1	50.3	52.4	70.7	47	65.5	46.7	49.1	13.71	9.58	2.16	13.55	13.73	3.67	5.66	17.79	1
High	Master Protein	Q181L1	Putative iron-sulfur assembly protein OS=Clostridioides difficile (strain 630) OX=272563 GN=CD630_36070 PE=4 SV=1	75.564	43	13	28	13	305	33.3	5.43	270	13	0	1.095	0.961	0.68	0.955	0.879	1.241	1.132	1	1	0.168153	1	1	1	1	113	123.7	108.6	76.9	107.9	99.3	140.3	127.9	1.48	9.47	2.42	12.01	11.36	15.72	0.48	4.31	1
High	Master Protein	Q17ZS7	Phage capsid family OS=Clostridioides difficile (strain 630) OX=272563 GN=CD630_p040 PE=4 SV=1	75.421	41	15	16	15	443	49.3	5.19	205	15	0																															1
High	Master Protein	Q18B93	Putative lipoprotein OS=Clostridioides difficile (strain 630) OX=272563 GN=CD630_12320 PE=4 SV=1	75.396	55	19	23	19	273	32.1	5.29	208	19	0	1.288	1.231	1.26	1.058	1.379	1.049	1.385	1	1	1	1	1	1	1	19	24.5	23.4	23.9	20.1	26.2	19.9	26.3	9.1	0.18	19.18	7.52	12.81	22.83	7.38	11.53	1
High	Master Protein	Q189J4	Transcriptional regulator, GntR family OS=Clostridioides difficile (strain 630) OX=272563 GN=CD630_06480 PE=4 SV=1	75.371	59	12	23	12	219	25.7	5.58	262	12	0	1.018	0.983	0.981	1.045	1.084	1.099	0.94	1	1	1	1	1	1	1	425.9	433.7	418.5	417.9	445.1	461.7	468.3	400.5	0.36	2.72	3.59	1.86	7.77	1.25	9.94	1.36	1
High	Master Protein	Q188B7	Pseudouridine synthase OS=Clostridioides difficile (strain 630) OX=272563 GN=rluB PE=3 SV=1	75.15	70	18	22	18	238	27.5	9.11	202	18	0	1.122	1.171	0.828	1.276	1.024	1.437	1.12	1	1	1	1	1	1	1	32	35.9	37.5	26.5	40.8	32.8	46	35.8	15.61	17.84	18.59	2.53	2.92	8.8	21.64	0.32	1
High	Master Protein	Q181Z2	DNA topoisomerase type IA OS=Clostridioides difficile (strain 630) OX=272563 GN=CD630_24040 PE=4 SV=1	75.134	26	20	23	19	742	84.6	9.2	145	20	0	0.957	0.974	1.095	1.008	1.037	0.978	0.886	1	1	1	1	1	1	1	63.2	60.5	61.5	69.2	63.7	65.5	61.8	56	14.26	9.94	0.1	0.64	13.11	7.66	4.81	11.93	1
High	Master Protein	Q181J3	Carbamoyl-phosphate synthase small chain OS=Clostridioides difficile (strain 630) OX=272563 GN=carA1 PE=3 SV=1	75.012	33	13	22	12	347	38.3	5.9	321	13	0	1.018	1.038	0.88	0.922	1.121	0.996	0.998	1	1	1	1	1	1	1	186	189.3	193	163.6	171.4	208.4	185.3	185.5	11.16	1.49	17.6	6.4	9.12	7.78	0.96	7.69	1
High	Master Protein	Q182H0	FAD:protein FMN transferase OS=Clostridioides difficile (strain 630) OX=272563 GN=CD630_24830 PE=3 SV=1	74.942	38	17	25	17	352	39.4	8.92	247	17	0	1.044	1.09	1.273	0.926	1.099	1.054	1.034	1	1	0.154722	1	1	1	1	154.8	161.6	168.7	197	143.4	170.1	163.2	160	4.57	11.14	4.44	1.91	0.23	7.65	0.98	2.94	1
High	Master Protein	Q182S0	Probable dual-specificity RNA methyltransferase RlmN OS=Clostridioides difficile (strain 630) OX=272563 GN=rlmN PE=3 SV=1	74.757	44	15	19	15	343	39.5	8	192	15	0	1.128	1.113	1.222	0.859	1.179	1.082	1.181	1	1	1	1	1	1	1	143.6	162	159.9	175.5	123.4	169.4	155.3	169.6	6.43	1.65	8.82	8.19	13.17	17.43	8.52	21.49	1
High	Master Protein	Q184Q8	Uncharacterized protein OS=Clostridioides difficile (strain 630) OX=272563 GN=CD630_30720 PE=4 SV=1	74.696	58	11	17	11	173	20.1	6.33	287	11	0	1.085	1.094	0.706	1.026	0.8	0.973	1.023	1	1	0.706106	1	1	1	1	44.2	47.9	48.3	31.2	45.3	35.3	43	45.2	1.05	11.19	11.21	5.63	32.86	11.99	3.91	3.93	1
High	Master Protein	Q18B85	Purine nucleoside phosphorylase OS=Clostridioides difficile (strain 630) OX=272563 GN=pupG PE=3 SV=1	74.692	48	13	19	13	270	29.3	6.14	286	13	0	0.892	0.971	0.777	0.887	0.907	1.088	1.018	1	1	0.766362	1	1	1	1	138.4	123.4	134.4	107.6	122.8	125.6	150.6	140.9	1.72	13.47	24.62	4.55	7.65	1.37	3.03	2.99	1
High	Master Protein	Q188C4	Uncharacterized protein OS=Clostridioides difficile (strain 630) OX=272563 GN=CD630_20580 PE=4 SV=1	74.492	47	10	16	10	237	26.7	9.23	214	10	0																															1
High	Master Protein	W8W0T8	Putative rna-binding protein OS=Clostridioides difficile (strain 630) OX=272563 GN=CD630_13110 PE=4 SV=1	74.424	44	16	21	16	313	35.1	5.43	270	16	0																															1
High	Master Protein	Q185N2	ABC-type transport system,nitrate/sulfonate/taurine ATP-binding protein OS=Clostridioides difficile (strain 630) OX=272563 GN=CD630_23610 PE=4 SV=2	74.008	58	15	22	15	250	28.9	8.91	294	15	0	0.935	0.893	1.218	0.812	0.917	0.957	0.912	1	1	0.933231	1	1	1	1	48.1	45	43	58.6	39.1	44.1	46	43.9	9.65	2.18	2.72	1.64	12.12	8.92	18.86	3.77	1
High	Master Protein	Q18BP9	Putative membrane protein OS=Clostridioides difficile (strain 630) OX=272563 GN=CD630_13770 PE=4 SV=1	73.672	54	12	26	12	151	16.9	10.1	280	12	0	0.874	1.022	1.209	0.931	1.233	1.184	1.119	1	1	0.662014	1	1	1	1	189.4	165.6	193.5	229	176.2	233.5	224.3	212	10.06	8.06	3.55	6.06	13.39	0.75	4.92	3.29	1
High	Master Protein	Q185K4	Xanthine phosphoribosyltransferase OS=Clostridioides difficile (strain 630) OX=272563 GN=xpt PE=3 SV=1	73.548	52	9	21	9	190	21	6.25	358	9	0	1.128	1.197	1.427	0.949	1.344	1.091	1.092	1	1	0.0707306	1	0.265096	1	1	154.2	174	184.5	220	146.3	207.2	168.2	168.3	3.87	2.79	8.59	0.06	12.3	1.6	0.73	6.81	1
High	Master Protein	Q18BK5	Putative galactose-1-phosphate uridylyltransferase OS=Clostridioides difficile (strain 630) OX=272563 GN=CD630_13400 PE=4 SV=1	73.516	43	12	16	12	316	37.1	5.15	204	12	0	0.977	1.096	0.894	0.953	1.115	0.973	1.01	1	1	1	1	1	1	1	57.3	55.9	62.7	51.2	54.6	63.8	55.7	57.8	12.48	8.52	18.13	5.28	1.78	1.47	1.65	4.08	1
High	Master Protein	Q181B6	Transcriptional regulator, Purine operon repressor OS=Clostridioides difficile (strain 630) OX=272563 GN=purR PE=4 SV=1	73.243	51	14	19	14	292	32.5	5.01	235	14	0	1.437	1.421	1.598	1.523	1.361	1.513	1.516	1	1	0.797498	1	1	1	1	10.6	15.2	15	16.9	16.1	14.4	16	16	23.46	0.1	2.51	18.55	33.44	27.22	17.96	10.59	1
High	Master Protein	Q181E4	Transcriptional regulator, AsnC/Lrp family OS=Clostridioides difficile (strain 630) OX=272563 GN=CD630_35440 PE=4 SV=1	73.226	69	11	26	11	142	15.7	5.91	348	11	0	1.033	1.093	0.848	0.966	0.974	1.091	1.164	1	1	0.700009	1	1	1	1	312.9	323.2	342.1	265.3	302.2	304.7	341.4	364.3	3.27	4.7	0.9	1.74	12.98	1.79	7	9.72	1
High	Master Protein	Q18CH6	Protein translocase subunit SecY OS=Clostridioides difficile (strain 630) OX=272563 GN=SecY PE=3 SV=1	73.099	27	12	21	12	422	46.2	10.02	270	12	0																															1
High	Master Protein	Q185U0	Putative glutamyl-aminopeptidase, M42 family OS=Clostridioides difficile (strain 630) OX=272563 GN=CD630_21520 PE=3 SV=1	73.033	35	13	16	13	346	38.5	5.58	274	13	0	0.807	0.821	0.579	1.001	0.655	1.076	0.762	1	1	0.269838	1	1	1	1	286.2	230.9	235	165.8	286.6	187.5	308	218	0.02	6.66	5.83	7.56	39.19	3.23	6.81	1.61	1
High	Master Protein	Q18BC0	Ribosome biogenesis GTPase A OS=Clostridioides difficile (strain 630) OX=272563 GN=CD630_12580 PE=3 SV=1	72.955	49	16	22	15	289	33	9.54	292	16	0																															1
High	Master Protein	Q185K5	Mannitol-1-phosphate 5-dehydrogenase OS=Clostridioides difficile (strain 630) OX=272563 GN=mtlD PE=3 SV=1	72.948	41	13	15	13	383	42.9	6.23	315	13	0	1.099	1.023	0.994	1.082	1.083	1.263	1.105	1	1	1	1	1	1	1	74.6	81.9	76.3	74.1	80.7	80.8	94.2	82.4	5.83	5.65	15.54	9.7	8.64	9.18	7.78	7	1
High	Master Protein	Q18CS7	Dihydroorotate dehydrogenase electron transfer subunit OS=Clostridioides difficile (strain 630) OX=272563 GN=pyrK PE=4 SV=1	72.843	48	12	18	12	230	25.6	5.73	331	12	0																															1
High	Master Protein	Q184S0	Glycerate kinase OS=Clostridioides difficile (strain 630) OX=272563 GN=garK PE=3 SV=1	72.69	39	13	17	12	384	40.9	5.57	242	13	0	0.945	0.882	1.219	0.923	1.162	0.959	0.839	1	1	0.99767	1	1	1	1	57	53.8	50.3	69.4	52.6	66.2	54.6	47.8	5.85	7.33	12.67	8.5	11.91	8.89	15.64	0.96	1
High	Master Protein	Q188L3	Putative conjugative transposon protein Tn1549-like, CTn2-Orf17 OS=Clostridioides difficile (strain 630) OX=272563 GN=CD630_04220 PE=4 SV=2	72.686	42	14	18	14	267	30.9	6.18	286	14	0	1.227	1.237	0.819	1.308	1.124	1.334	1.365	1	1	0.766362	0.929772	1	0.850457	0.63175	243.3	298.5	301	199.3	318.1	273.5	324.7	332.2	5.96	4.3	5.01	10.67	15.95	7.94	4.74	5.6	1
High	Master Protein	Q182X4	Polyphenol oxidase OS=Clostridioides difficile (strain 630) OX=272563 GN=CD630_26390 PE=3 SV=1	72.442	64	15	21	15	253	28.8	6.95	237	15	0	0.96	0.847	0.943	0.918	1.008	1.092	1.149	1	0.724518	1	1	1	1	1	61.7	59.2	52.3	58.2	56.7	62.2	67.4	70.9	1.04	2.58	2.98	4.91	0.03	10.96	0.77	0.91	1
High	Master Protein	Q184J6	Transcriptional regulator, IclR family OS=Clostridioides difficile (strain 630) OX=272563 GN=CD630_30050 PE=4 SV=1	72.441	41	11	16	11	258	29	5.41	205	11	0	0.869	0.764	0.969	0.876	1.062	0.914	0.998	1	1	1	1	1	1	1	18.8	16.4	14.4	18.3	16.5	20	17.2	18.8	8.02	19.48	28.67	32.13	29.92	8.55	24.7	21.69	1
High	Master Protein	Q18C48	ABC-type transport system, ATP-binding protein OS=Clostridioides difficile (strain 630) OX=272563 GN=CD630_15280 PE=4 SV=1	72.208	55	12	17	12	224	25.4	6.61	291	12	0	1.019	0.905	1.076	1.015	1.077	0.99	0.969	1	1	1	1	1	1	1	89.6	91.3	81	96.4	90.9	96.5	88.7	86.8	5.42	3.21	7.67	3.18	5.97	1.46	4.38	8.99	1
High	Master Protein	Q187T5	tRNA dimethylallyltransferase OS=Clostridioides difficile (strain 630) OX=272563 GN=miaA PE=3 SV=2	72.189	50	15	19	15	311	36.5	8.19	220	15	0	0.908	0.877	1.129	0.842	0.945	1.037	0.797	1	1	1	1	1	1	1	98.9	89.8	86.7	111.7	83.2	93.5	102.5	78.8	7.93	1.66	4.49	2.44	4.73	12.64	7.33	12.23	1
High	Master Protein	Q185U9	Putative GCN5-related N-acetyltransferase-like protein OS=Clostridioides difficile (strain 630) OX=272563 GN=CD630_21620 PE=1 SV=1	72.186	78	14	20	13	167	20.3	4.83	206	14	0	0.942	0.933	0.895	0.828	0.837	0.963	0.806	1	1	1	1	1	1	1	54.9	51.8	51.2	49.1	45.5	46	52.9	44.3	7.46	9.19	12.95	7.04	8.58	6.31	1.35	2.82	1
High	Master Protein	Q182P8	ATP-dependent DNA helicase RecG OS=Clostridioides difficile (strain 630) OX=272563 GN=recG PE=3 SV=2	72.015	35	23	25	23	686	77.9	8.41	166	23	0																															1
High	Master Protein	Q18AJ3	Putative D-3-phosphoglycerate dehydrogenase OS=Clostridioides difficile (strain 630) OX=272563 GN=serA PE=3 SV=1	71.879	41	13	17	13	313	34.6	5.67	238	13	0	1.743	1.783	1.319	1.479	1.428	0.888	1.082	1	1	1	1	1	1	1	17.7	30.8	31.5	23.3	26.1	25.2	15.7	19.1	24.2	3.08	6.27	23.34	6.35	42.84	26	10.71	1
High	Master Protein	Q186N1	Putative NADPH-dependent FMN reductase OS=Clostridioides difficile (strain 630) OX=272563 GN=CD630_16740 PE=4 SV=1	71.656	70	12	15	12	206	22.8	6.54	224	12	0	0.714	0.773	0.842	0.858	0.834	1.157	0.636	1	1	1	1	1	1	0.661692	129.7	92.7	100.3	109.3	111.3	108.2	150.2	82.6	24.61	2.44	9.96	2.81	18.47	5.81	0.1	10.95	1
High	Master Protein	Q181Y9	Putative multidrug efflux pump OS=Clostridioides difficile (strain 630) OX=272563 GN=CD630_24070 PE=3 SV=1	71.492	19	17	19	17	1044	112.8	5.71	145	17	0	0.973	1.004	1.043	0.947	1.095	0.994	0.964	1	1	1	1	1	1	1	52.3	50.9	52.5	54.6	49.6	57.3	52	50.4	2	5.43	5	0.08	4.57	2.92	0.77	10.21	1
High	Master Protein	Q182I7	Putative hydrolase, HAD superfamily, IIB subfamily OS=Clostridioides difficile (strain 630) OX=272563 GN=CD630_25010 PE=4 SV=1	71.353	48	11	15	11	273	30.7	4.97	242	11	0	1.298	1.126	1.545	1.139	1.347	0.911	1.058	1	1	1	1	1	1	1	10	13	11.2	15.4	11.4	13.4	9.1	10.6	43.23	11.87	13.59	8.89	37.53	19.78	12.27	4.15	1
High	Master Protein	Q18BX7	Putative 5-nitroimidazole antibiotic resistance protein OS=Clostridioides difficile (strain 630) OX=272563 GN=CD630_14590 PE=4 SV=1	71.036	57	14	29	14	155	17.7	8.32	251	14	0	1.142	1.143	1.019	1.104	1.079	0.924	1.035	1	1	1	1	1	1	1	131.3	149.9	150	133.7	144.8	141.7	121.3	135.9	17.6	8.83	6.79	0.18	18.17	7.9	4.95	3.04	1
High	Master Protein	Q183L1	Putative glycosyl transferase OS=Clostridioides difficile (strain 630) OX=272563 GN=CD630_27780 PE=4 SV=1	70.987	59	16	25	16	240	28.7	6.99	229	16	0	1.048	0.987	1.01	1.093	0.998	1.139	0.976	1	1	1	1	1	1	1	28.9	30.3	28.5	29.2	31.6	28.9	33	28.2	8.73	0.79	15.92	22.15	10.33	27.1	8.07	6.11	1
High	Master Protein	Q180S3	Cobalt-precorrin-4 C(11)-methyltransferase (Cobalt-precorrin-3 methylase) OS=Clostridioides difficile (strain 630) OX=272563 GN=cbiF PE=1 SV=1	70.932	47	15	24	15	250	27.9	5.39	225	15	0	0.943	0.938	0.899	0.933	0.999	1.04	0.874	1	1	0.542277	1	1	1	0.687576	407.8	384.5	382.6	366.5	380.6	407.5	424	356.6	4.54	0.71	2.47	6.01	5.62	2.84	2.96	1.14	1
High	Master Protein	Q183Y2	Putative phage protein OS=Clostridioides difficile (strain 630) OX=272563 GN=CD630_28900 PE=4 SV=1	70.658	42	12	16	12	234	27.4	7.9	249	12	0	0.927	0.959	1.092	0.922	0.924	0.808	0.85	1	1	1	1	1	0.766114	1	144.5	134	138.6	157.7	133.1	133.4	116.7	122.8	3.43	0.51	2.63	1.68	7.24	4.01	11.84	5.94	1
High	Master Protein Candidate	Q18AH7	Putative phage protein OS=Clostridioides difficile (strain 630) OX=272563 GN=CD630_09770 PE=4 SV=1	70.658	42	12	16	12	234	27.4	8.28	249	12	0	0.927	0.959	1.092	0.922	0.924	0.808	0.85	1	1	1	1	1	0.766114	1	144.5	134	138.6	157.7	133.1	133.4	116.7	122.8	3.43	0.51	2.63	1.68	7.24	4.01	11.84	5.94	1
High	Master Protein	Q186D3	Two-component sensor histidine kinase,sporulation-associated spo0A OS=Clostridioides difficile (strain 630) OX=272563 GN=CD630_15790 PE=4 SV=1	70.581	28	18	21	18	618	72	5.49	219	18	0																															1
High	Master Protein	Q18AP4	Nuclease SbcCD subunit D OS=Clostridioides difficile (strain 630) OX=272563 GN=sbcD PE=3 SV=1	70.505	48	15	18	15	403	46	4.83	163	15	0																															1
High	Master Protein	Q18CX4	Flagellar assembly factor FliW OS=Clostridioides difficile (strain 630) OX=272563 GN=fliW PE=3 SV=1	70.473	55	8	14	8	130	14.9	4.41	288	8	0	0.839	0.762	0.969	0.842	0.982	0.962	0.685	1	1	1	1	1	1	1	17.6	14.7	13.4	17	14.8	17.3	16.9	12	0.87	4.24	23.68	27.95	11.31	28.72	16.04	20.97	1
High	Master Protein	Q180K2	Putative protease/amidase OS=Clostridioides difficile (strain 630) OX=272563 GN=CD630_33570 PE=4 SV=1	70.44	52	11	19	11	194	21.9	5.3	208	11	0	0.939	0.904	1.01	0.977	1.142	1.043	1.118	1	1	1	1	1	1	1	243.6	228.7	220.1	246.1	237.9	278.2	254.2	272.4	5.76	6	9.26	8.48	6.76	12.3	4.35	11.4	1
High	Master Protein	Q187Z3	ABC-type transport system, multidrug-family ATP-binding protein OS=Clostridioides difficile (strain 630) OX=272563 GN=CD630_20240 PE=4 SV=1	70.418	38	10	16	10	287	32.9	6.55	221	10	0																															1
High	Master Protein	Q186Q2	Putative dinitrogenase iron-molybdenum cofactor OS=Clostridioides difficile (strain 630) OX=272563 GN=CD630_16930 PE=4 SV=1	70.402	53	5	31	5	123	12.9	5.92	598	5	0	0.894	0.91	0.957	0.936	0.688	1.02	0.838	1	1	1	1	0.576927	1	1	266.3	238.2	242.4	254.9	249.2	183.3	271.7	223.1	9.44	0.5	1.92	24.1	6.74	2.63	5.21	7.71	1
High	Master Protein	Q185T3	Endonuclease MutS2 OS=Clostridioides difficile (strain 630) OX=272563 GN=CD630_21450 PE=3 SV=1	70.372	19	16	18	16	636	72.1	8.21	228	16	0																															1
High	Master Protein	Q185D2	Cupin domain protein OS=Clostridioides difficile (strain 630) OX=272563 GN=CD630_22590 PE=4 SV=1	70.34	67	9	26	9	115	12.9	5.16	405	9	0	0.984	1.001	0.771	0.997	0.826	0.968	0.816	1	1	0.271633	1	1	1	1	270.3	266	270.7	208.3	269.6	223.2	261.6	220.5	7.33	0.16	0.85	0.27	17.6	2.92	2.77	5.58	1
High	Master Protein	Q18BG4	NAD-dependent protein deacetylase OS=Clostridioides difficile (strain 630) OX=272563 GN=npdA PE=3 SV=1	70.325	50	10	22	10	245	27	6.05	394	10	0	1.031	0.988	1.141	0.971	1.043	0.906	0.82	1	1	1	1	1	1	1	218.4	225.2	215.7	249.3	212	227.9	197.8	179.1	17.06	5.61	1.31	10.31	11.45	0.55	9.53	5.25	1
High	Master Protein	Q186B9	Abhydrolase_5 domain-containing protein OS=Clostridioides difficile (strain 630) OX=272563 GN=CD630_22280 PE=4 SV=1	70.223	51	14	20	14	266	29.6	8.92	270	14	0	1.007	1.085	1.13	0.972	1.087	1.03	0.903	1	1	1	1	1	1	1	139.4	140.3	151.3	157.5	135.5	151.6	143.7	125.9	0.78	6.5	4.18	5.94	15.54	5.14	1.58	4.12	1
High	Master Protein	Q183K9	Putative glycosyl transferase, family 2 OS=Clostridioides difficile (strain 630) OX=272563 GN=tuaG PE=4 SV=1	70.176	42	12	17	12	250	28.9	9.31	292	12	0																															1
High	Master Protein	Q183T3	Uncharacterized protein OS=Clostridioides difficile (strain 630) OX=272563 GN=CD630_28460 PE=4 SV=1	70.1	53	15	22	14	206	24.4	7.84	269	15	0	1.043	1.033	1.169	0.862	1.122	1.038	0.882	1	1	0.763345	1	1	1	1	110.3	115.1	113.9	129	95.1	123.8	114.5	97.3	12.82	2.73	2.81	6.47	10.95	1.04	1.08	1.14	1
High	Master Protein	Q18CF8	50S ribosomal protein L23 OS=Clostridioides difficile (strain 630) OX=272563 GN=rplW PE=3 SV=1	70.07	74	9	71	9	96	10.8	9.66	508	9	0	1.081	1.062	0.775	1.051	0.988	1.158	1.073	1	1	0.0950743	1	1	1	1	721.3	780.1	766	558.7	758.1	712.6	835.6	773.7	2.53	0.05	0.14	5.59	10.84	4.62	0.16	3.93	1
High	Master Protein	Q18B24	50S ribosomal protein L21 OS=Clostridioides difficile (strain 630) OX=272563 GN=rplU PE=3 SV=1	70.006	60	7	33	7	103	11.3	9.58	474	7	0	1.009	0.947	0.746	1.025	1.031	1.267	1.166	1	1	0.207196	1	1	0.956471	1	738.4	745.1	699	550.7	756.8	761.5	935.2	861.2	2.93	2.81	4.81	5.7	10	10.75	3.8	10.99	1
High	Master Protein	Q182U2	Two-component response regulator OS=Clostridioides difficile (strain 630) OX=272563 GN=CD630_26010 PE=4 SV=1	69.84	57	13	18	13	256	30.3	5.36	253	13	0	0.86	0.997	1.393	0.986	1.113	0.987	0.796	1	1	0.346737	1	1	1	1	46.2	39.7	46.1	64.4	45.6	51.4	45.6	36.8	0.81	10.56	13.79	0.82	18.6	4.97	10.23	0.32	1
High	Master Protein	Q18BE9	Transcriptional regulator, Fur family OS=Clostridioides difficile (strain 630) OX=272563 GN=fur PE=3 SV=1	69.692	53	8	19	8	152	17.6	5.41	445	8	0	1.074	1.066	1.055	1.121	1.262	1.186	1.104	1	1	1	1	1	1	1	52.5	56.4	56	55.4	58.9	66.3	62.3	58	9.79	0.63	6.5	2.53	26.24	6.55	1.53	6.3	1
High	Master Protein	Q183K8	Putative glycosyl transferase, family 2 OS=Clostridioides difficile (strain 630) OX=272563 GN=CD630_27730 PE=4 SV=1	69.585	44	11	17	11	302	35.3	6.28	298	11	0																															1
High	Master Protein	Q185M7	Thioredoxin reductase OS=Clostridioides difficile (strain 630) OX=272563 GN=trxB3 PE=3 SV=1	69.507	45	11	15	11	315	34.1	5.02	296	11	0	2.421	2.479	1.169	2.37	2.09	0.977	1.119	0.132114	0.12755	1	0.148542	0.272903	1	1	21.8	52.9	54.1	25.5	51.7	45.6	21.3	24.4	1.5	1.86	9.82	20.27	12.93	5.55	14.72	30.23	1
High	Master Protein	Q18D18	Putative iron-containing alcohol dehydrogenase OS=Clostridioides difficile (strain 630) OX=272563 GN=CD630_02740 PE=4 SV=1	69.211	43	13	17	13	376	41.1	6.27	233	13	0	1.043	0.969	0.7	1.087	0.773	1.08	1.058	1	1	0.227553	1	1	1	1	66.4	69.2	64.3	46.4	72.1	51.3	71.7	70.2	1.68	7.18	8.07	12.17	15.03	0.19	2.14	13.24	1
High	Master Protein	Q184Z0	Uncharacterized protein OS=Clostridioides difficile (strain 630) OX=272563 GN=CD630_31500 PE=4 SV=1	69.007	33	17	22	17	637	72.5	7.96	184	17	0	0.338	0.352	1.429	0.573	0.545	0.452	0.822	0.0445903	0.045593	0.659441	0.466361	0.353756	0.23709	1	16.5	5.6	5.8	23.6	9.5	9	7.5	13.6	13.56	26.03	0.97	3.28	3.16	12.09	11	18.61	1
High	Master Protein	Q184B7	Putative phage protein OS=Clostridioides difficile (strain 630) OX=272563 GN=CD630_09420 PE=4 SV=1	68.905	83	6	17	6	75	8.5	4.63	235	6	0	0.959	0.874	0.972	1.756	1.009	0.703	0.627	1	1	1	0.357796	1	1	0.661692	388	372.1	339	377	681.4	391.5	272.6	243.3	11.48	12.91	3.05	4.78	1.68	8.76	9.4	28.38	1
High	Master Protein	Q182D4	Putative histidine triad (HIT) protein OS=Clostridioides difficile (strain 630) OX=272563 GN=CD630_24470 PE=1 SV=1	68.854	65	9	27	9	116	13	6.62	527	9	0	1.122	1.101	0.865	1.069	0.963	1.039	0.918	1	1	1	1	1	1	1	424.8	476.6	467.9	367.3	454.1	409	441.3	389.8	6.75	7.28	0.61	16.54	17.3	15.22	0.62	16.67	1
High	Master Protein	Q185N8	Uncharacterized protein OS=Clostridioides difficile (strain 630) OX=272563 GN=CD630_23660 PE=4 SV=1	68.816	78	13	17	13	152	17.1	5.43	227	13	0																															1
High	Master Protein	Q18BK1	Putative 6-phospho-beta-glucosidase OS=Clostridioides difficile (strain 630) OX=272563 GN=CD630_13380 PE=3 SV=1	68.749	24	10	12	10	446	50.6	6.67	250	10	0																															1
High	Master Protein	Q180Q2	Cardiolipin synthase OS=Clostridioides difficile (strain 630) OX=272563 GN=cls1 PE=3 SV=1	68.36	22	11	15	11	493	56.9	7.21	229	11	0	1.199	1.159	1.265	0.999	1.115	1.031	1.197	1	1	0.74396	1	1	1	1	83.8	100.4	97.1	106	83.7	93.5	86.4	100.3	14.72	5.48	3.26	1.47	21.02	3.34	0.6	6.4	1
High	Master Protein	Q18AN6	DNA helicase OS=Clostridioides difficile (strain 630) OX=272563 GN=CD630_10380 PE=3 SV=1	68.327	26	20	27	18	739	86.5	6.04	177	20	0																															1
High	Master Protein	Q18CA2	Recombination protein RecR OS=Clostridioides difficile (strain 630) OX=272563 GN=recR PE=3 SV=1	68.251	69	12	16	11	199	22.1	6.77	297	12	0	1.084	1.085	1.19	1.074	1.204	1.095	1.138	1	1	0.617147	1	1	1	1	97.2	105.4	105.5	115.7	104.4	117.1	106.5	110.6	2.51	5.33	6.2	3.51	11.22	8.6	0.65	7.29	1
High	Master Protein	Q18A40	Putative cell wall-binding protein cwp25 OS=Clostridioides difficile (strain 630) OX=272563 GN=cwp25 PE=4 SV=1	68.196	36	12	20	11	313	33.8	5.36	225	12	0	1.2	1.323	0.847	1.501	0.908	1.305	1.201	1	1	1	1	1	1	1	41.9	50.3	55.5	35.5	62.9	38.1	54.7	50.4	12.51	1.25	6.94	0.87	30.61	9.94	11.11	3.55	1
High	Master Protein	Q18B17	DUF2344 domain-containing protein OS=Clostridioides difficile (strain 630) OX=272563 GN=CD630_11590 PE=4 SV=1	68.02	40	9	19	9	233	26.9	5.33	269	9	0	0.923	0.958	0.964	0.944	0.989	0.982	0.937	1	1	1	1	1	1	1	161	148.6	154.2	155.2	152	159.2	158	150.8	2.93	3.92	3.96	2.99	17.86	0.72	3.84	3.1	1
High	Master Protein	Q18AK2	Fumarate hydratase class I, subunit A OS=Clostridioides difficile (strain 630) OX=272563 GN=fumA PE=4 SV=1	67.96	41	14	20	14	279	30.3	6.9	141	14	0	0.969	0.838	1.137	0.973	1.198	1.001	0.876	1	1	1	1	1	1	1	84.3	81.7	70.7	95.9	82	101	84.4	73.9	1.21	1.56	0.58	8.71	15.32	0.6	5	10.87	1
High	Master Protein	Q185B3	N-acetylneuraminate lyase OS=Clostridioides difficile (strain 630) OX=272563 GN=nanA PE=3 SV=1	67.848	37	10	13	10	293	33.3	5.2	277	10	0	2.638	2.633	2.152	2.958	1.699	0.875	0.975	0.0375567	0.0349468	0.0399098	0.0170375	0.314343	1	1	49.3	130.1	129.9	106.1	145.9	83.8	43.2	48.1	27.54	2.5	3.39	12.03	0.32	7.17	8.34	5.42	1
High	Master Protein	Q185Q4	Putative copper-transporting P-type ATPase OS=Clostridioides difficile (strain 630) OX=272563 GN=CD630_21150 PE=3 SV=1	67.836	29	20	23	20	833	89.4	6.9	148	20	0																															1
High	Master Protein	Q189D4	Uncharacterized protein OS=Clostridioides difficile (strain 630) OX=272563 GN=CD630_05890 PE=4 SV=1	67.768	26	18	20	17	831	92	5.19	170	18	0	1.256	1.39	0.984	3.017	0.812	0.67	0.659	1	0.4393	1	0.00198169	1	0.321587	0.168479	37.3	46.9	51.9	36.7	112.6	30.3	25	24.6	4.45	2.21	4.99	0.73	3.75	1.32	1.84	20.15	1
High	Master Protein	Q181G3	tRNA(Ile)-lysidine synthase OS=Clostridioides difficile (strain 630) OX=272563 GN=tilS PE=3 SV=1	67.719	38	20	21	20	462	53.6	8.31	191	20	0	1.025	0.955	1.294	0.94	1.17	1.111	1.115	1	1	0.871593	1	1	1	1	19.4	19.9	18.5	25.1	18.2	22.7	21.5	21.6	25	13.2	2.41	0.14	9.41	12.45	2.66	6.01	1
High	Master Protein	Q181I6	Transcriptional regulator, MerR family OS=Clostridioides difficile (strain 630) OX=272563 GN=CD630_35830 PE=4 SV=1	67.67	41	15	17	15	285	33.6	6.05	198	15	0	0.743	0.827	1.353	0.782	1.335	1.126	1.242	1	1	0.821984	1	1	1	1	29.9	22.2	24.7	40.4	23.3	39.9	33.6	37.1	19.94	12.85	15.47	0.69	3.22	2.26	6.64	22.86	1
High	Master Protein	Q186V5	Adenosine deaminase OS=Clostridioides difficile (strain 630) OX=272563 GN=add PE=3 SV=1	67.386	43	14	20	14	329	37.4	6.05	181	14	0																															1
High	Master Protein	Q186G9	ABC-type transport system, ATP-binding protein OS=Clostridioides difficile (strain 630) OX=272563 GN=CD630_16140 PE=4 SV=1	67.313	48	11	14	11	264	29.6	7.83	200	11	0																															1
High	Master Protein	Q18CF2	30S ribosomal protein S12 OS=Clostridioides difficile (strain 630) OX=272563 GN=rpsL PE=3 SV=2	67.097	57	11	49	11	140	15.5	11.09	359	11	0	1.095	1.086	0.839	1.07	1.059	1.228	1.064	1	1	0.44335	1	1	0.793832	1	373.9	409.5	405.8	313.6	400.1	396.1	459.1	397.6	7.17	4.55	1.54	12.58	1.82	3.74	3.04	2.54	1
High	Master Protein	Q187Q1	tRNA (guanine-N(7)-)-methyltransferase OS=Clostridioides difficile (strain 630) OX=272563 GN=trmB PE=3 SV=2	67.083	54	12	14	12	214	25.4	8.59	214	12	0	0.987	0.951	1.235	1.036	1.028	0.959	0.927	1	1	0.516959	1	1	1	1	76.1	75.1	72.4	94	78.8	78.2	73	70.5	6.97	5.93	13.79	3.59	8.21	7.87	2.85	0.6	1
High	Master Protein	Q180S0	Cobalt-precorrin-3B C(17)-methyltransferase (Cobalt-precorrin-3 methyltransferase) (Cobalt-precorrin-3 methylase) OS=Clostridioides difficile (strain 630) OX=272563 GN=cbiH PE=4 SV=1	67.03	47	12	22	12	241	26.5	5.41	284	12	0																															1
High	Master Protein	Q183I7	Uncharacterized protein OS=Clostridioides difficile (strain 630) OX=272563 GN=CD630_27520 PE=4 SV=1	66.922	51	14	15	14	221	25.6	5.38	226	14	0																															1
High	Master Protein	Q183I3	Putative ubiquinone biosynthesis protein OS=Clostridioides difficile (strain 630) OX=272563 GN=CD630_27470 PE=4 SV=1	66.636	30	17	21	17	554	63.9	7.85	169	17	0	1.027	0.856	1.072	0.917	1.216	0.892	0.813	1	1	1	1	1	1	1	24.1	24.8	20.6	25.8	22.1	29.3	21.5	19.6	2.26	20.33	0.73	0.02	10.93	1.73	9.01	6.67	1
High	Master Protein	Q184S8	Transcriptional regulator, GntR family OS=Clostridioides difficile (strain 630) OX=272563 GN=treR PE=4 SV=1	66.449	50	13	18	13	240	27.6	8	210	13	0																															1
High	Master Protein	Q189A0	Putative RNA methyltransferase OS=Clostridioides difficile (strain 630) OX=272563 GN=CD630_05530 PE=3 SV=1	66.381	32	12	15	11	436	50.4	6.65	258	12	0																															1
High	Master Protein	Q180D1	Putative oxidoreductase, FAD dependent OS=Clostridioides difficile (strain 630) OX=272563 GN=CD630_32870 PE=4 SV=1	66.169	36	15	17	15	534	59.2	8.72	159	15	0	1.122	1.158	0.977	1.344	1.097	1.184	1.367	1	1	1	1	1	1	1	33.7	37.9	39.1	33	45.4	37	40	46.1	7.99	2.53	25.01	5.11	18.81	13.04	12.51	2.67	1
High	Master Protein	Q188F2	Diaminopropionate ammonia-lyase OS=Clostridioides difficile (strain 630) OX=272563 GN=dpaL PE=4 SV=1	65.923	28	12	13	2	404	44.2	4.94	249	12	0																															1
High	Master Protein	Q182S6	DNA-directed RNA polymerase subunit omega OS=Clostridioides difficile (strain 630) OX=272563 GN=rpoZ PE=3 SV=1	65.909	78	7	18	7	88	10.2	5.52	322	7	0	0.985	1.036	1.038	1.031	1.086	1.075	1.094	1	1	1	1	1	1	1	261.3	257.5	270.8	271.2	269.3	283.8	280.9	285.9	2.92	13.72	5.25	6.82	6.05	4.01	5.38	0.24	1
High	Master Protein	Q184M4	Phenazine biosynthesis protein, phzf family OS=Clostridioides difficile (strain 630) OX=272563 GN=CD630_30350 PE=4 SV=1	65.867	39	9	14	9	293	32.5	5.39	277	9	0	1.102	1.065	0.815	1.132	0.969	1.154	1.029	1	1	0.671012	1	1	1	1	168.1	185.3	179.1	137.1	190.3	162.9	194.1	173	1.08	2.31	5.28	0.24	20.43	3.41	4.38	4.47	1
High	Master Protein	Q181Z0	Putative lipoprotein OS=Clostridioides difficile (strain 630) OX=272563 GN=CD630_24060 PE=3 SV=1	65.75	41	15	16	15	407	44.5	5.62	251	15	0	1.231	1.033	1.431	1.003	1.453	1.323	1.177	1	1	0.133249	1	0.258994	0.766114	1	25.7	31.6	26.5	36.8	25.8	37.3	34	30.2	2.83	1.19	3.32	3.34	5.01	14.35	8.89	11.28	1
High	Master Protein	Q18AQ2	Putative oligonucleotide binding protein possibly involved in recognition/discrimination or editing of prolyl-tRNA OS=Clostridioides difficile (strain 630) OX=272563 GN=CD630_10530 PE=4 SV=1	65.635	62	10	17	10	155	17.2	5.24	357	10	0	0.877	0.849	0.949	0.875	0.986	0.782	0.795	1	1	1	1	1	1	1	257.3	225.7	218.6	244.2	225.2	253.6	201.3	204.6	2.4	3.26	2.56	6.21	17.98	11.28	0.62	8.51	1
High	Master Protein	Q181A2	Peptidyl-tRNA hydrolase OS=Clostridioides difficile (strain 630) OX=272563 GN=pth PE=3 SV=1	65.584	62	11	16	11	186	20.8	8.75	188	11	0																															1
High	Master Protein	Q185C3	Putative ATPase OS=Clostridioides difficile (strain 630) OX=272563 GN=CD630_22490 PE=4 SV=1	65.58	36	10	20	10	273	31.5	5.07	420	10	0	1.026	0.927	1.22	1.492	1.176	1.157	1	1	1	1	0.535759	1	1	1	27.4	28.1	25.4	33.4	40.9	32.2	31.7	27.4	1.77	13.14	4.06	12.79	13.58	14.76	9.63	4.53	1
High	Master Protein	Q18CG4	50S ribosomal protein L16 OS=Clostridioides difficile (strain 630) OX=272563 GN=rplP PE=3 SV=1	65.412	59	8	64	8	143	16	10.46	718	8	0	1.017	0.993	0.711	1.05	0.896	1.185	1.048	1	1	0.151438	1	1	1	1	204.6	208.2	203.2	145.4	214.9	183.4	242.5	214.5	14.7	0.62	3	10.93	10.1	0.87	1.9	3.96	1
High	Master Protein	Q182U8	Uncharacterized protein, DegV family OS=Clostridioides difficile (strain 630) OX=272563 GN=CD630_26140 PE=4 SV=1	65.409	53	13	19	13	280	30.7	5.49	202	13	0	1.333	1.23	1.063	1.232	1.214	1.021	1.226	0.312584	0.933645	1	0.795551	0.827698	1	0.86358	95.4	127.2	117.3	101.4	117.5	115.8	97.4	116.9	1.42	6.79	9.98	2.25	8.51	8.23	3.55	0.46	1
High	Master Protein	Q18BH3	Ribosome maturation factor RimP OS=Clostridioides difficile (strain 630) OX=272563 GN=rimP PE=3 SV=1	65.38	63	8	18	8	153	17.7	4.89	374	8	0	1.113	1.036	1.263	1.012	1.292	1.116	1.026	1	1	0.223315	1	0.380441	1	1	262.7	292.5	272.3	331.8	265.7	339.4	293.1	269.6	0.96	6.41	2.64	1.58	14.3	0.22	4.82	1.79	1
High	Master Protein	Q186E9	Serine acetyltransferase OS=Clostridioides difficile (strain 630) OX=272563 GN=cysE PE=3 SV=2	65.365	65	11	21	11	196	21.4	9.58	414	11	0	1.094	1.071	1.595	0.936	0.923	0.809	0.714	1	1	0.458834	1	1	1	1	89.1	97.4	95.4	142.1	83.4	82.3	72	63.6	31.72	4.35	16.64	0.48	6.19	1.64	21.54	8.92	1
High	Master Protein	Q18BA7	Ribonuclease 3 OS=Clostridioides difficile (strain 630) OX=272563 GN=rnc PE=3 SV=1	65.178	62	12	17	12	236	27	6.05	363	12	0	1.193	1.041	1.228	1.145	1.188	1.015	1.103	1	1	0.404618	1	1	1	1	98.4	117.4	102.5	120.9	112.7	116.9	99.9	108.5	6.61	0.43	5.1	3.06	9.22	8.64	5.62	8.17	1
High	Master Protein	Q182Y3	Uncharacterized protein OS=Clostridioides difficile (strain 630) OX=272563 GN=CD630_26490 PE=4 SV=1	65.001	54	11	14	11	232	26.2	5.6	243	11	0	0.983	0.865	1.102	1.093	1.046	1.038	0.961	1	1	1	1	1	1	1	24.6	24.2	21.3	27.1	26.9	25.7	25.6	23.7	10.71	11.93	0.95	10.77	29.76	9.45	13.94	2.4	1
High	Master Protein	Q187K6	Putative oligonucleotide binding regulator OS=Clostridioides difficile (strain 630) OX=272563 GN=CD630_18930 PE=4 SV=1	64.968	77	13	19	13	163	18.9	5.92	192	13	0	1.555	1.664	1.277	1.412	1.299	0.797	1.18	0.309681	0.183448	0.656269	0.612594	1	1	1	194.8	302.9	324.3	248.8	275.1	253.1	155.3	229.9	18.16	0.67	4.45	12.33	12.18	2.07	0.23	6.93	1
High	Master Protein	Q188C9	Uncharacterized protein OS=Clostridioides difficile (strain 630) OX=272563 GN=CD630_20620 PE=4 SV=1	64.928	30	10	22	10	332	38.1	7.21	415	10	0																															1
High	Master Protein	Q184W3	PTS system, beta-glucoside-specific IIABC component, bglF4 OS=Clostridioides difficile (strain 630) OX=272563 GN=bglF4 PE=4 SV=1	64.861	18	7	10	7	642	69.1	5.71	283	7	0	0.76	0.827	1.134	0.806	0.976	0.962	0.676	1	1	1	1	1	1	0.791172	73.1	55.5	60.5	82.9	58.9	71.4	70.3	49.4	3.79	6.47	2.87	13.92	25.17	0.24	8.97	8.23	1
High	Master Protein	Q18B89	Putative O-methyltransferase OS=Clostridioides difficile (strain 630) OX=272563 GN=CD630_12270 PE=4 SV=1	64.84	42	8	15	8	224	25.3	5.44	294	8	0	0.895	0.925	1.169	0.875	1.038	0.908	0.889	1	1	0.985822	1	1	1	1	112.2	100.5	103.7	131.2	98.2	116.4	101.9	99.7	16.43	7.64	1.67	2.66	10.59	4.39	2.15	1.81	1
High	Master Protein	Q18B84	Pyrimidine-nucleoside phosphorylase OS=Clostridioides difficile (strain 630) OX=272563 GN=pdp PE=3 SV=1	64.686	37	16	20	16	446	48.7	5.55	152	16	0	0.946	1.113	0.953	1.148	1.218	1.152	1.212	1	1	1	1	1	1	1	10.3	9.8	11.5	9.8	11.9	12.6	11.9	12.5	5.89	24.58	12.13	5.37	21.92	10.93	19.28	0.64	1
High	Master Protein	Q183W0	D-galactate dehydratase/Altronate hydrolase OS=Clostridioides difficile (strain 630) OX=272563 GN=uxaA PE=4 SV=1	64.592	31	12	15	12	387	40.9	5.39	263	12	0	0.913	1.001	2.515	0.921	2.502	0.947	0.535	1	1	0.0273407	1	0.0575749	1	0.241458	105.4	96.2	105.5	265	97.1	263.7	99.8	56.4	5.6	4.55	5.47	0.16	32.29	0.7	12.67	2.49	1
High	Master Protein	Q18C67	ATP phosphoribosyltransferase OS=Clostridioides difficile (strain 630) OX=272563 GN=hisG PE=3 SV=1	64.487	59	11	16	11	208	23.5	5.41	237	11	0	1.156	1.437	0.92	1.216	0.935	0.949	0.703	1	1	1	1	1	1	1	34.3	39.7	49.3	31.6	41.8	32.1	32.6	24.1	12.78	12.89	4.49	17.98	5.36	20.45	5.97	1.76	1
High	Master Protein	Q188G4	Putative cell division GTPase OS=Clostridioides difficile (strain 630) OX=272563 GN=CD630_20950 PE=4 SV=1	64.483	55	14	19	14	240	27.6	4.53	207	14	0																															1
High	Master Protein	Q189R8	Bifunctional protein FolD OS=Clostridioides difficile (strain 630) OX=272563 GN=folD PE=3 SV=2	64.469	50	16	31	16	287	30.9	6.18	241	16	0	1.002	0.948	0.91	0.909	0.927	0.759	0.83	1	1	1	1	1	1	1	144.2	144.4	136.7	131.3	131	133.7	109.5	119.7	5.52	6.47	9.99	7.94	5.68	13.57	9.98	9.31	1
High	Master Protein	Q189Q1	Putative diguanylate kinase signaling protein OS=Clostridioides difficile (strain 630) OX=272563 GN=CD630_07070 PE=4 SV=2	64.169	19	14	15	14	832	96.2	5.31	204	14	0	0.891	0.776	1.123	0.926	1.061	0.98	0.91	1	1	1	1	1	1	1	37.1	33	28.8	41.6	34.3	39.3	36.3	33.7	5.95	6.76	19.29	11.33	18.87	17.45	17.87	2.5	1
High	Master Protein	Q183K3	Transcriptional regulator, LytR family OS=Clostridioides difficile (strain 630) OX=272563 GN=CD630_27660 PE=4 SV=1	64.073	44	13	21	11	321	36.4	6.01	196	13	0	1.197	1.323	1.31	1.144	1.245	1.537	1.312	1	0.978911	0.407104	1	1	0.352498	0.948874	38.4	46	50.8	50.3	44	47.9	59.1	50.4	3.41	5.01	13.03	5.63	14.47	2.7	0.15	11.38	1
High	Master Protein	Q184U0	PTS system, glucose-like IIA component OS=Clostridioides difficile (strain 630) OX=272563 GN=CD630_31030 PE=4 SV=1	64.055	69	10	19	10	163	18.1	4.96	327	10	0	1.094	0.979	0.778	0.962	0.934	1.343	1.123	1	1	0.368653	1	1	0.713294	1	91.9	100.5	89.9	71.4	88.4	85.8	123.3	103.1	6.73	2.47	12.93	4.62	6.99	7.43	6.63	9.05	1
High	Master Protein	Q18B62	Uncharacterized protein OS=Clostridioides difficile (strain 630) OX=272563 GN=CD630_12000 PE=4 SV=1	63.987	81	7	30	7	120	13.2	5.31	413	7	0	0.987	1.137	0.878	1.325	0.987	1.102	0.914	1	1	1	1	1	1	1	13.8	13.6	15.7	12.1	18.3	13.6	15.2	12.6	3.14	47.55	30.26	0.66	10.32	7.85	18.36	22.19	1
High	Master Protein	Q180W6	ATP hydrolase epsilon chain OS=Clostridioides difficile (strain 630) OX=272563 GN=atpC1 PE=3 SV=1	63.87	76	6	22	6	86	9.4	7.24	380	6	0	1.231	1.232	1.12	1.027	1.26	1.227	1.185	1	1	1	1	1	1	1	167.3	206.1	206.2	187.3	171.9	210.8	205.2	198.3	1.66	6.81	1.42	0.78	20.94	0.79	2.82	4.14	1
High	Master Protein	Q181E6	Ribosomal RNA small subunit methyltransferase I OS=Clostridioides difficile (strain 630) OX=272563 GN=rsmI PE=3 SV=1	63.755	43	11	16	11	277	31.8	6.67	203	11	0	0.876	0.838	0.993	0.833	0.88	0.906	0.913	1	1	1	1	1	1	1	37.6	32.9	31.5	37.3	31.3	33.1	34	34.3	20.51	10.22	1.78	7.27	12.46	3.64	5.34	7.13	1
High	Master Protein	Q18B79	Putative thiamine diphosphokinase OS=Clostridioides difficile (strain 630) OX=272563 GN=CD630_12150 PE=4 SV=1	63.708	41	13	17	13	373	41.1	5.83	207	13	0	1.088	0.911	1.233	0.971	1.173	1.094	0.891	1	1	1	1	1	1	1	25.6	27.9	23.3	31.6	24.9	30	28	22.8	41.67	0.02	10.29	15.49	28.16	1.41	5.65	10.9	1
High	Master Protein	Q189R9	Methenyltetrahydrofolate cyclohydrolase (5,10-methenyltetrahydrofolate 5-hydrolase) OS=Clostridioides difficile (strain 630) OX=272563 GN=fchA PE=4 SV=1	63.587	45	13	17	13	210	22.7	5.41	189	13	0	1.085	1.094	0.778	1.123	0.759	0.769	0.897	1	1	0.910879	1	1	1	1	124.1	134.6	135.7	96.5	139.4	94.2	95.4	111.3	1.89	1.29	12.14	9.98	10.86	18.37	4.17	19.55	1
High	Master Protein	Q189R6	Methylenetetrahydrofolate reductase OS=Clostridioides difficile (strain 630) OX=272563 GN=metF PE=3 SV=1	63.564	53	13	18	13	293	31.5	6.42	260	13	0	1.123	1.095	0.801	1.291	1.115	0.963	0.874	1	1	0.766362	1	1	1	1	84.1	94.4	92.1	67.3	108.5	93.7	81	73.4	7.95	5.64	12.03	8.44	2.05	9.88	16.94	0.64	1
High	Master Protein	Q18A29	Trans-homoaconitate synthase OS=Clostridioides difficile (strain 630) OX=272563 GN=aksA PE=3 SV=1	63.512	35	13	19	13	397	43.8	5.76	256	13	0																															1
High	Master Protein	Q18CA8	Transcriptional regulator CtsR OS=Clostridioides difficile (strain 630) OX=272563 GN=ctsR PE=3 SV=1	63.489	66	12	16	12	154	17.8	6.21	211	12	0	1.069	1.121	1.156	0.887	1.141	0.987	1.859	1	1	1	1	1	1	0.182974	84.2	90	94.4	97.4	74.7	96	83.1	156.5	0.62	4.36	1.38	5.6	27.88	13.86	8.16	1.17	1
High	Master Protein	Q18C16	RNA polymerase sigma factor OS=Clostridioides difficile (strain 630) OX=272563 GN=sigA2 PE=3 SV=1	63.199	44	12	17	11	296	34.5	6.81	209	12	0																															1
High	Master Protein	Q18CZ2	Flagellar motor rotation protein MotA OS=Clostridioides difficile (strain 630) OX=272563 GN=motA PE=4 SV=1	63.147	33	8	14	8	272	29.8	5.07	268	8	0	0.803	0.82	1.024	0.788	0.928	0.844	0.623	0.986459	1	1	0.621803	1	1	0.0521009	265.4	213.2	217.5	271.6	209.2	246.4	224	165.4	11.9	7.7	0.55	8.37	5.13	3.77	3.07	4.25	1
High	Master Protein	Q183J4	Putative phospholipase OS=Clostridioides difficile (strain 630) OX=272563 GN=CD630_27570 PE=4 SV=1	63.023	28	13	18	13	403	46.8	6.27	139	13	0																															1
High	Master Protein	Q182Q1	Uncharacterized protein OS=Clostridioides difficile (strain 630) OX=272563 GN=CD630_25620 PE=4 SV=1	62.974	78	7	25	7	116	12.9	6.76	476	7	0	1.248	1.37	0.967	1.271	1.095	1.102	1.023	1	1	1	1	1	1	1	30.8	38.4	42.2	29.8	39.1	33.7	33.9	31.5	2.78	8.11	4.18	17.37	3.41	13.84	15.54	6.03	1
High	Master Protein	Q18BD8	Transcriptional regulator, Rrf2 family (Transcriptional regulator of cysteine biosynthesis) OS=Clostridioides difficile (strain 630) OX=272563 GN=iscR PE=4 SV=1	62.928	49	7	15	7	148	16.5	7.78	227	7	0	0.858	0.846	0.927	0.82	0.724	1.093	0.823	0.211934	0.166658	0.679569	0.0754865	0.00807987	1	0.0904567	669.4	574.2	566.4	620.2	548.8	484.9	732	551.2	1.92	0.23	1.1	2.37	5.86	1.4	4.75	1.67	1
High	Master Protein	Q18CG6	50S ribosomal protein L24 OS=Clostridioides difficile (strain 630) OX=272563 GN=rplX PE=3 SV=2	62.927	63	7	30	7	101	10.9	10.14	326	7	0	0.969	1.011	0.682	1.031	0.914	1.144	1.087	1	1	0.0707306	1	1	1	1	833.7	807.7	842.5	568.4	859.5	761.6	953.4	906	3.59	3.91	4.65	10.61	11.45	6.67	1.51	2.57	1
High	Master Protein	Q18AY1	Transcriptional regulator, RmlC-type OS=Clostridioides difficile (strain 630) OX=272563 GN=CD630_11220 PE=4 SV=1	62.765	56	11	15	11	183	21	6.54	207	11	0	0.957	0.953	1.065	0.823	1.004	0.935	0.991	1	1	1	1	1	1	1	77.6	74.3	73.9	82.6	63.8	77.8	72.5	76.8	11.29	1.78	1.07	2.05	9.8	0.31	10.9	0.46	1
High	Master Protein	Q18CC7	Putative lipoate-protein ligase OS=Clostridioides difficile (strain 630) OX=272563 GN=CD630_00460 PE=4 SV=1	62.519	44	15	17	15	310	36.6	6.46	170	15	0	1.148	1.184	1.281	1.07	1.325	1.175	1.119	1	1	0.415887	1	0.619452	1	1	56.7	65.1	67.1	72.6	60.7	75.1	66.6	63.4	6.61	2.5	5.07	15.73	6.95	1.82	3.89	10.44	1
High	Master Protein	Q185E2	Transcription antiterminator, PTS operon regulator OS=Clostridioides difficile (strain 630) OX=272563 GN=CD630_22710 PE=4 SV=1	62.433	36	17	17	16	592	67.8	7.01	84	17	0																															1
High	Master Protein	Q188F9	Transcriptional regulator, sigma-54-dependent OS=Clostridioides difficile (strain 630) OX=272563 GN=CD630_20920 PE=4 SV=1	62.423	36	13	20	10	346	39.3	6.32	326	13	0	0.898	0.879	1.02	0.858	0.942	0.71	0.771	1	1	1	1	1	0.271412	0.419494	53.9	48.4	47.4	55	46.3	50.8	38.3	41.6	3.85	0.59	4.65	0.5	8.06	5.51	11.63	7.02	1
High	Master Protein	Q18C92	RNA polymerase sigma-B factor (Sigma-37) OS=Clostridioides difficile (strain 630) OX=272563 GN=sigB PE=3 SV=1	62.27	36	9	13	9	257	30	6.11	232	9	0	0.893	1.018	0.688	0.993	0.866	1.099	0.897	1	1	0.0801591	1	1	1	1	154	137.4	156.7	105.9	152.9	133.4	169.3	138.1	4.83	0.92	5.48	1.76	16.31	6.53	1.84	0.47	1
High	Master Protein	Q18A33	Isocitrate dehydrogenase NAD-dependent OS=Clostridioides difficile (strain 630) OX=272563 GN=icd PE=4 SV=1	62.189	34	11	16	11	331	36.1	5.22	196	11	0	0.929	0.923	0.817	0.871	1.044	0.715	0.662	1	1	0.857199	1	1	0.766114	0.314226	79.2	73.6	73.1	64.7	69	82.7	56.6	52.5	15.58	7.84	11.61	3.05	2.08	5.74	12.87	3.24	1
High	Master Protein	Q18D83	Putative beta-lactamase-like protein OS=Clostridioides difficile (strain 630) OX=272563 GN=CD630_03440 PE=4 SV=1	62.156	39	11	16	11	303	35.1	5.58	193	11	0																															1
High	Master Protein	Q184K5	PTS system, mannose-specfic IIB component OS=Clostridioides difficile (strain 630) OX=272563 GN=CD630_30140 PE=4 SV=1	62.127	51	5	20	5	106	11.5	9	561	5	0	1.911	2.116	3.108	2.305	1.596	0.69	0.774	0.207578	0.12755	0.0109467	0.0754865	0.566067	1	1	203.7	389.2	430.9	633	469.4	324.9	140.6	157.7	26.14	5.89	0.73	10.27	12.14	10.2	13.04	0.37	1
High	Master Protein	Q186Q4	Riboflavin biosynthesis protein RibBA OS=Clostridioides difficile (strain 630) OX=272563 GN=ribBA PE=3 SV=1	62.103	43	15	20	15	397	44.8	5.21	167	15	0	0.979	0.747	2.019	2.091	13.386	0.823	1.037	1	1	1	1	0.956986	1	1	4	3.9	3	8.1	8.4	53.6	3.3	4.1	0.32	9.42	27.22	20.43	42.09	130.44	70.95	31.77	1
High	Master Protein	Q18C93	Serine-protein kinase RsbW OS=Clostridioides difficile (strain 630) OX=272563 GN=rsbW PE=4 SV=1	62.08	58	7	17	7	135	14.8	4.6	300	7	0	0.971	0.974	0.798	1.047	0.955	0.951	0.861	1	1	0.256337	1	1	1	1	323.1	313.7	314.7	257.9	338.2	308.5	307.4	278.1	4.38	8.06	6.14	3.38	11.04	3.78	0.54	5.49	1
High	Master Protein	Q185X5	Putative phage-related cell wall hydrolase OS=Clostridioides difficile (strain 630) OX=272563 GN=CD630_21870 PE=4 SV=1	62.056	49	18	22	18	297	34.4	9.19	181	18	0																															1
High	Master Protein	Q183I2	Putative acyltransferase OS=Clostridioides difficile (strain 630) OX=272563 GN=CD630_27480 PE=1 SV=1	61.977	59	7	15	7	165	18.1	4.81	244	7	0	1.01	1.002	0.889	1.144	1.046	1.174	1.067	1	1	1	1	1	1	1	253.1	255.6	253.6	225.1	289.5	264.8	297.2	270	5.56	2.41	4.3	3.54	23.39	2.86	1.51	4.44	1
High	Master Protein	Q182J7	Transcription antiterminator, PTS operon regulator OS=Clostridioides difficile (strain 630) OX=272563 GN=CD630_25110 PE=4 SV=1	61.939	41	11	17	10	271	31.7	7.21	178	11	0	1.021	0.873	1.418	0.875	1.129	0.909	0.84	1	1	0.671012	1	1	1	1	32.5	33.2	28.4	46.1	28.4	36.7	29.5	27.3	0.11	14.62	15.47	10.36	21.21	7.7	3.02	19.9	1
High	Master Protein	Q181G2	Uncharacterized protein OS=Clostridioides difficile (strain 630) OX=272563 GN=CD630_35610 PE=4 SV=2	61.823	77	11	21	11	137	15.8	8.03	205	11	0	0.749	0.811	0.844	0.956	0.975	0.774	0.793	1	1	1	1	1	1	1	15.1	11.3	12.2	12.7	14.4	14.7	11.7	12	14.95	4.49	0.65	5.79	11.41	13.35	21.35	9.24	1
High	Master Protein	Q188F3	Putative peptidase, M20 family OS=Clostridioides difficile (strain 630) OX=272563 GN=CD630_20840 PE=4 SV=1	61.691	34	12	16	2	395	43.4	5.03	141	12	0																															1
High	Master Protein	Q181B0	Putative type IV pilus transporter system,ATP-binding OS=Clostridioides difficile (strain 630) OX=272563 GN=CD630_35120 PE=4 SV=2	61.684	31	16	18	16	558	62.8	5.91	220	16	0																															1
High	Master Protein	Q18A99	Putative phage protein OS=Clostridioides difficile (strain 630) OX=272563 GN=CD630_09050 PE=4 SV=1	61.596	25	15	21	15	554	65.8	6.29	177	15	0																															1
High	Master Protein	Q18BI2	Riboflavin biosynthesis protein OS=Clostridioides difficile (strain 630) OX=272563 GN=ribC PE=3 SV=1	61.489	31	12	15	12	309	35.2	7.96	191	12	0	0.945	0.97	1.134	0.942	1.037	1.159	0.961	1	1	1	1	1	1	1	74.4	70.3	72.1	84.3	70	77.1	86.2	71.4	15.07	9.31	6.34	1.03	9.13	7.87	17.27	2.07	1
High	Master Protein	Q182L5	Transcriptional regulator, TetR family OS=Clostridioides difficile (strain 630) OX=272563 GN=CD630_25270 PE=4 SV=2	61.424	43	9	15	9	213	24.8	6.14	274	9	0																															1
High	Master Protein	Q185B1	Transcriptional regulator, RpiR family OS=Clostridioides difficile (strain 630) OX=272563 GN=CD630_22350 PE=4 SV=1	61.167	37	12	15	12	282	31.6	6.57	171	12	0																															1
High	Master Protein	Q181J8	Uncharacterized protein OS=Clostridioides difficile (strain 630) OX=272563 GN=CD630_35940 PE=4 SV=1	61.158	47	12	14	12	304	35.8	6.64	186	12	0	0.986	1.054	1.203	0.899	1.168	0.931	1.028	1	1	1	1	1	1	1	78.5	77.4	82.7	94.5	70.5	91.7	73.1	80.7	0.96	0.43	3.34	0.31	31.27	9.36	22.24	23.81	1
High	Master Protein	Q18CJ2	tRNA pseudouridine synthase A OS=Clostridioides difficile (strain 630) OX=272563 GN=truA1 PE=3 SV=1	61.127	54	13	16	13	243	27.3	8.87	147	13	0	0.805	0.631	1.281	0.688	0.753	0.953	1.17	1	1	1	1	1	1	1	28	22.5	17.7	35.9	19.3	21.1	26.7	32.8	15.89	3.12	19.52	6.68	15.66	46.11	8.41	4.44	1
High	Master Protein	Q18D55	Uncharacterized protein OS=Clostridioides difficile (strain 630) OX=272563 GN=CD630_03100 PE=4 SV=1	61.015	38	12	16	12	362	42.5	4.54	183	12	0																															1
High	Master Protein	Q181V7	Putative phosphatidylethanolamine-binding regulatory protein OS=Clostridioides difficile (strain 630) OX=272563 GN=CD630_31670 PE=4 SV=1	60.98	47	8	14	8	165	18.3	5.06	282	8	0	1.227	1.24	1.074	1.271	1.046	1.272	1.01	0.477791	0.395052	1	0.237773	1	0.356013	1	247.5	303.7	306.9	265.8	314.6	258.8	314.9	250.1	1.46	0.99	2.43	3.64	12.03	0.97	4.64	1.1	1
High	Master Protein	Q18B07	dTTP/UTP pyrophosphatase OS=Clostridioides difficile (strain 630) OX=272563 GN=CD630_11430 PE=3 SV=1	60.89	53	9	12	9	194	21.8	5.21	239	9	0																															1
High	Master Protein	Q18CI2	Translation initiation factor IF-1 OS=Clostridioides difficile (strain 630) OX=272563 GN=infA PE=1 SV=1	60.767	53	4	19	4	72	8.3	9.2	316	4	0	0.936	0.859	0.715	0.901	0.847	0.991	0.934	1	1	0.0298197	1	0.650942	1	1	254.6	238.3	218.6	181.9	229.4	215.7	252.2	237.8	1.13	1.53	1.11	5.31	10.44	6.14	0.55	1.11	1
High	Master Protein	Q183K7	Putative glycosyl transferase, family 2 OS=Clostridioides difficile (strain 630) OX=272563 GN=CD630_27740 PE=4 SV=1	60.701	43	11	19	11	249	28.8	9.11	246	11	0	0.927	0.897	1.119	0.937	1.033	1.016	0.977	1	1	1	1	1	1	1	77.9	72.2	69.8	87.1	73	80.4	79.1	76	4.96	7.02	6.64	5.64	12.61	2.15	1.8	0.39	1
High	Master Protein	Q180V0	N-acetylglucosamine-6-phosphate deacetylase OS=Clostridioides difficile (strain 630) OX=272563 GN=CD630_34530 PE=3 SV=1	60.554	35	12	18	11	384	42.4	8.02	191	12	0	0.865	0.948	1.137	0.938	1.162	0.937	0.984	1	1	1	1	1	1	1	47.5	41.1	45.1	54	44.6	55.2	44.5	46.8	11.93	5.74	0.56	9.95	20.32	4.05	8.39	2.07	1
High	Master Protein	Q181J4	Uncharacterized protein OS=Clostridioides difficile (strain 630) OX=272563 GN=CD630_35930 PE=4 SV=1	60.431	53	11	14	11	195	22.1	6.54	228	11	0	0.986	0.898	0.667	0.959	0.84	0.992	0.992	1	1	0.0607485	1	1	1	1	51.8	51.1	46.5	34.6	49.7	43.5	51.4	51.4	11.54	1.31	4.05	7.6	0.4	10.17	5.33	3.8	1
High	Master Protein	Q18D86	Uncharacterized protein OS=Clostridioides difficile (strain 630) OX=272563 GN=CD630_03410 PE=4 SV=1	60.383	65	9	16	9	144	16.4	4.96	243	9	0	1.021	1.066	1.142	0.863	1.112	1.005	0.923	1	1	0.151169	0.234187	0.619452	1	1	356.2	363.5	379.8	406.9	307.4	396	358.1	328.9	5.1	2.28	2.89	3.86	0.52	0.57	1.44	3.74	1
High	Master Protein	Q18BT6	Putative ATP-binding protein OS=Clostridioides difficile (strain 630) OX=272563 GN=CD630_14170 PE=4 SV=1	60.372	59	12	17	12	222	25	5.87	148	12	0	1.356	1.269	1.339	1.317	1.096	0.912	0.957	0.112664	0.302846	0.0707306	0.162907	1	1	1	164.5	222.9	208.7	220.2	216.6	180.2	150	157.3	4.95	5.15	1.7	7.17	3.03	7.99	2.34	4.38	1
High	Master Protein	Q18CC3	Acetoin dehydrogenase E1 component (TPP-dependent beta subunit) OS=Clostridioides difficile (strain 630) OX=272563 GN=acoB PE=4 SV=1	60.285	38	11	15	11	328	35.6	5.05	288	11	0	0.807	0.696	1.12	0.755	0.82	0.755	0.653	1	1	1	1	1	1	1	38.4	31	26.7	43	29	31.5	29	25.1	14.57	6.17	4.51	7.93	29.91	19.66	16.26	9.7	1
High	Master Protein	Q187I1	Putative oxidoreductase Tn1549-like,CTn5-Orf30 OS=Clostridioides difficile (strain 630) OX=272563 GN=CD630_18710 PE=4 SV=1	60.275	42	13	17	13	385	43.5	6.01	178	13	0	1.071	1.071	1.136	1.073	1.448	0.995	1.233	1	1	1	1	0.566067	1	1	23.5	25.2	25.1	26.7	25.2	34	23.4	29	6.9	12.52	11.98	2.86	0.56	16.04	13.28	2.48	1
High	Master Protein	Q187C7	1-acyl-sn-glycerol-3-phosphate acyltransferase OS=Clostridioides difficile (strain 630) OX=272563 GN=CD630_18170 PE=3 SV=1	60.249	59	12	16	12	198	22.6	9.76	240	12	0	0.924	1.079	1.312	0.909	1.176	1.074	0.834	1	1	1	1	1	1	1	26.1	24.1	28.1	34.2	23.7	30.6	28	21.7	27.09	1.62	2.15	0.99	16.73	2.07	31.03	26.66	1
High	Master Protein	Q182B7	Transcriptional regulator, IclR family OS=Clostridioides difficile (strain 630) OX=272563 GN=CD630_24300 PE=4 SV=1	60.207	55	13	15	13	255	28.9	6.09	188	13	0	1.286	1.138	1.398	1.021	1.148	1.128	0.966	1	1	0.99767	1	1	1	1	16.6	21.4	18.9	23.3	17	19.1	18.8	16.1	27.86	24.01	23.47	10.7	8.53	3.25	11.56	1.92	1
High	Master Protein	Q183A5	ABC-type transport system, ATP-binding protein putative oligopeptide transport system OS=Clostridioides difficile (strain 630) OX=272563 GN=CD630_26710 PE=3 SV=1	60.153	32	10	17	10	325	36.2	6.55	238	10	0	1.024	1.058	1.208	1.027	1.227	1.026	1.076	1	1	0.227553	1	0.401504	1	1	232	237.7	245.5	280.3	238.4	284.7	238.1	249.7	7.72	6.13	1.43	0.93	4.7	8.15	0.19	0.85	1
High	Master Protein	Q182P5	Phosphopantetheine adenylyltransferase OS=Clostridioides difficile (strain 630) OX=272563 GN=coaD PE=3 SV=1	60.109	47	7	12	7	165	18.4	7.33	189	7	0																															1
High	Master Protein	Q18BW7	GTP cyclohydrolase 1 OS=Clostridioides difficile (strain 630) OX=272563 GN=folE PE=3 SV=1	60.019	58	11	20	11	190	21.5	6.87	164	11	0	0.933	0.931	0.654	1.061	1.031	1.07	0.961	1	1	0.0273407	1	1	1	1	121.2	113.1	112.8	79.2	128.6	124.9	129.6	116.5	0.99	2.01	5.94	6.71	9.53	4.54	1.89	9	1
High	Master Protein	Q182R3	Ribulose-phosphate 3-epimerase OS=Clostridioides difficile (strain 630) OX=272563 GN=rpe1 PE=3 SV=1	60.019	54	8	24	8	223	24.2	5.17	385	8	0	1.032	0.93	0.633	1.033	0.832	1.102	0.975	1	1	0.112942	1	1	1	1	188.5	194.6	175.3	119.3	194.6	156.8	207.6	183.7	1.81	3.37	2.99	9.92	22.67	1.64	3.22	5.27	1
High	Master Protein	Q18AK0	UPF0313 protein CD630_09980 OS=Clostridioides difficile (strain 630) OX=272563 GN=CD630_09980 PE=3 SV=1	59.787	25	15	15	15	644	73.9	9.14	164	15	0																															1
High	Master Protein	Q182V6	Cell division protein SepF OS=Clostridioides difficile (strain 630) OX=272563 GN=sepF PE=3 SV=1	59.768	45	7	12	7	152	17.3	4.91	219	7	0																															1
High	Master Protein	Q180J3	Lactamase_B domain-containing protein OS=Clostridioides difficile (strain 630) OX=272563 GN=CD630_33480 PE=4 SV=1	59.696	48	14	17	14	297	33.6	5.07	130	14	0	0.918	0.913	0.783	1.05	0.894	0.941	0.965	1	1	0.684861	1	1	1	1	35.4	32.5	32.3	27.7	37.2	31.6	33.3	34.1	2	9.35	13.3	0.28	5.36	10.71	18.09	1.81	1
High	Master Protein	Q182C2	Magnesium transporter MgtE OS=Clostridioides difficile (strain 630) OX=272563 GN=CD630_24360 PE=3 SV=1	59.61	29	13	16	13	462	51.8	4.39	215	13	0	1.02	1.032	1.273	1.059	1.263	1.099	0.971	1	1	0.345855	1	0.774901	1	1	103.1	105.2	106.4	131.3	109.2	130.3	113.3	100.1	5.85	0.3	5.4	5.36	16.07	4.51	6.28	0.78	1
High	Master Protein	Q181Y4	Putative 2-thiocytidine tRNA biosynthesis protein TtcA OS=Clostridioides difficile (strain 630) OX=272563 GN=CD630_23980 PE=3 SV=1	59.586	40	11	17	11	286	33	7.88	210	11	0	0.553	0.773	0.447	0.747	0.709	1.332	0.888	1	1	0.306887	1	1	1	1	13.8	7.6	10.6	6.2	10.3	9.8	18.4	12.2	21.13	18.5	45.07	15.84	10.37	17.44	3.42	24.67	1
High	Master Protein	Q182D6	Ribosomal RNA small subunit methyltransferase E OS=Clostridioides difficile (strain 630) OX=272563 GN=CD630_24490 PE=3 SV=1	59.579	42	11	16	11	252	28.8	6.61	357	11	0	0.915	0.957	0.785	1.043	0.894	1.154	1.049	1	1	0.836581	1	1	1	1	67.8	62.1	64.9	53.2	70.7	60.7	78.3	71.2	0.22	8.52	21.56	12.06	0.08	12.43	5.95	6.08	1
High	Master Protein	Q18A52	ABC-type transport system, ATP-binding component OS=Clostridioides difficile (strain 630) OX=272563 GN=oppD PE=3 SV=1	59.228	42	10	13	9	341	37.8	6.14	171	10	0																															1
High	Master Protein	Q18CV4	CTP:phosphocholine cytidylyltransferase OS=Clostridioides difficile (strain 630) OX=272563 GN=licC PE=4 SV=1	59.112	51	12	16	12	241	28.4	5.21	212	12	0	0.858	0.864	1.14	0.682	1.416	0.864	1.016	1	1	1	0.997049	1	1	1	186.3	159.8	161	212.3	127	263.7	160.9	189.2	29.82	8.81	6.62	6.69	4.72	4.97	8.37	3.89	1
High	Master Protein	Q18CB2	DNA integrity scanning protein DisA OS=Clostridioides difficile (strain 630) OX=272563 GN=disA PE=3 SV=1	59.101	37	12	15	12	356	40.3	5.68	172	12	0																															1
High	Master Protein	Q18AK3	Cys-tRNA(Pro)/Cys-tRNA(Cys) deacylase OS=Clostridioides difficile (strain 630) OX=272563 GN=CD630_10020 PE=3 SV=1	59.067	76	12	15	12	157	17.7	9.1	245	12	0	0.958	0.931	0.898	1.085	0.941	1.114	1.042	1	1	1	1	1	1	1	69.5	66.6	64.8	62.4	75.4	65.4	77.5	72.4	2.93	5.1	8.7	13.97	16.8	6.82	3.31	0.18	1
High	Master Protein	Q18BB8	30S ribosomal protein S16 OS=Clostridioides difficile (strain 630) OX=272563 GN=rpsP PE=3 SV=1	59.048	52	5	19	5	90	10.2	10.05	340	5	0	0.934	0.974	0.642	0.977	0.774	1.024	1.01	1	1	0.0972058	1	0.947301	1	1	284.2	265.3	276.9	182.6	277.6	220	291.1	287.1	3.55	1.07	18.97	0.99	5.56	11.44	6.81	3.06	1
High	Master Protein	Q18CB6	Acetoin dehydrogenase E1 component (TPP-dependent alpha subunit) OS=Clostridioides difficile (strain 630) OX=272563 GN=acoA PE=4 SV=1	59.03	42	10	13	10	322	35.6	5.85	137	10	0	0.959	0.914	1.1	0.85	0.928	0.759	0.698	1	1	1	1	1	1	1	82.1	78.8	75	90.3	69.8	76.2	62.3	57.3	9.01	18.5	0.99	25.09	23.39	1.83	15.02	3.82	1
High	Master Protein	Q180P6	Putative gluconeogenesis factor OS=Clostridioides difficile (strain 630) OX=272563 GN=CD630_33990 PE=3 SV=1	58.94	27	8	11	8	372	41.1	5.63	195	8	0																															1
High	Master Protein	Q187K3	Putative methyltransferase, type 11 family OS=Clostridioides difficile (strain 630) OX=272563 GN=CD630_18920 PE=4 SV=1	58.751	50	11	17	11	244	28.2	6.09	121	11	0																															1
High	Master Protein	Q188W3	D-alanyl-D-alanine carboxypeptidase, S11 peptidase family OS=Clostridioides difficile (strain 630) OX=272563 GN=CD630_05150 PE=3 SV=2	58.328	28	11	15	11	409	45.4	8.6	170	11	0	0.99	0.907	1.262	0.901	1.339	0.971	0.812	1	1	1	1	1	1	1	48.2	47.7	43.7	60.8	43.4	64.5	46.8	39.1	0.73	2.08	6.06	9.05	8.39	3.69	23.01	25.58	1
High	Master Protein	Q182R9	Ribosomal RNA small subunit methyltransferase B (RRNA (Cytosine-C(5)-)-methyltransferase) OS=Clostridioides difficile (strain 630) OX=272563 GN=rsmB PE=3 SV=1	58.179	27	13	17	13	441	50.6	7.36	159	13	0	1.153	1.021	1.284	1.057	0.982	1.163	0.944	1	1	1	1	1	1	1	20.6	23.7	21	26.4	21.8	20.2	23.9	19.4	14.46	5.57	29.18	5.79	19.33	10.07	8.61	28.67	1
High	Master Protein	Q17ZX8	Putative sigma-54 interacting protein OS=Clostridioides difficile (strain 630) OX=272563 GN=CD630_32330 PE=4 SV=1	58.146	20	12	15	11	591	67	8.73	160	12	0																															1
High	Master Protein	Q186Q3	Sodium:alanine symporter OS=Clostridioides difficile (strain 630) OX=272563 GN=CD630_16960 PE=3 SV=1	58.03	17	11	15	11	483	52.2	7.77	144	11	0	0.855	0.912	1.033	0.831	1.001	0.966	0.93	1	1	1	1	1	1	1	162.4	138.9	148.2	167.8	134.9	162.6	156.9	151.1	9.03	18.19	2.05	5.02	5.92	6.67	2.12	6.35	1
High	Master Protein	Q18D07	Flagellar number regulator FlhG OS=Clostridioides difficile (strain 630) OX=272563 GN=flhG PE=4 SV=1	57.818	53	14	20	14	292	32.6	8.34	155	14	0	0.945	0.902	1.079	0.759	1.07	0.861	0.758	1	1	1	1	1	1	1	103.3	97.7	93.2	111.5	78.5	110.5	88.9	78.4	7.78	3.89	2.61	5.4	26.21	2.75	3.02	5.71	1
High	Master Protein	Q18B61	Transcription antitermination protein NusB OS=Clostridioides difficile (strain 630) OX=272563 GN=nusB PE=3 SV=1	57.575	64	13	21	12	169	19.7	6.01	189	13	0	1.028	1.037	0.99	0.974	1.039	1.158	1.041	1	1	1	1	1	1	1	149.9	154.1	155.5	148.5	145.9	155.7	173.6	156.1	10.66	0.94	7.19	1.04	2.54	5.85	0.63	6.79	1
High	Master Protein	Q184K3	PTS system, mannose-specfic IIC component OS=Clostridioides difficile (strain 630) OX=272563 GN=CD630_30130 PE=4 SV=1	57.386	19	7	14	7	371	38.6	5.15	231	7	0																															1
High	Master Protein	Q184V4	Transcription antiterminator, PTS operon regulator, bglG2 OS=Clostridioides difficile (strain 630) OX=272563 GN=bglG2 PE=4 SV=1	57.347	43	11	17	11	286	33.3	6.3	246	11	0																															1
High	Master Protein	Q180Q3	Putative iron-only hydrogenase,electron-transferring subunit HymA-like OS=Clostridioides difficile (strain 630) OX=272563 GN=CD630_34050 PE=4 SV=1	57.343	70	11	17	11	165	18.1	6.74	167	11	0	1.067	1.284	1.091	0.898	0.968	0.754	0.991	1	1	1	1	1	1	1	26.3	28.1	33.8	28.7	23.7	25.5	19.9	26.1	19.62	16.13	3.89	7.12	11.42	25.23	16.41	2.03	1
High	Master Protein	Q18AP8	ABC-type transport system, multidrug-family ATP-binding protein OS=Clostridioides difficile (strain 630) OX=272563 GN=CD630_10500 PE=4 SV=1	57.301	45	11	14	11	286	32.9	6.44	155	11	0																															1
High	Master Protein	Q183N4	Cell wall binding protein cwp8 OS=Clostridioides difficile (strain 630) OX=272563 GN=cwp8 PE=1 SV=1	57.219	25	14	16	13	631	68.5	5.27	199	14	0																															1
High	Master Protein	Q180E5	Probable GTP-binding protein EngB OS=Clostridioides difficile (strain 630) OX=272563 GN=engB PE=3 SV=2	57.162	37	9	13	9	203	23.4	9	246	9	0	1.075	0.98	0.972	1.041	1.028	1.246	1.267	1	1	1	1	1	1	1	149.5	160.7	146.5	145.3	155.7	153.6	186.3	189.5	17.94	2.02	2.3	1.64	0.62	4.49	11.22	16.43	1
High	Master Protein	Q18CW8	Flagellar motor switch protein FliN OS=Clostridioides difficile (strain 630) OX=272563 GN=fliN PE=4 SV=1	57.082	82	7	15	7	104	11.7	4.64	337	7	0	0.825	0.789	1.042	0.699	0.962	0.785	0.649	1	1	1	0.335894	1	1	0.159903	273.6	225.8	216	285.2	191.3	263.1	214.8	177.7	8.1	4.22	6.3	13.26	13.44	1.99	3.72	1.96	1
High	Master Protein	Q18CI8	50S ribosomal protein L17 OS=Clostridioides difficile (strain 630) OX=272563 GN=rplQ PE=3 SV=1	56.623	59	8	58	8	113	13	10.4	364	8	0	1.002	1.005	0.741	0.981	0.915	1.142	1.065	1	1	0.203252	1	1	1	1	614.5	616	617.4	455.2	602.9	562.2	701.7	654.1	2.68	3.56	3.03	3.77	19.03	0.5	3.71	3.45	1
High	Master Protein	Q18AK1	Fumarate hydratase class I, subunit B OS=Clostridioides difficile (strain 630) OX=272563 GN=fumB PE=4 SV=1	56.544	44	8	10	8	182	19.7	5.24	263	8	0																															1
High	Master Protein	Q185Q2	Two-component sensor histidine kinase OS=Clostridioides difficile (strain 630) OX=272563 GN=CD630_21130 PE=4 SV=1	56.441	32	15	17	15	425	49.8	8.59	157	15	0	0.994	0.984	1.19	1.093	0.974	0.869	0.804	1	1	1	1	1	1	1	85.2	84.7	83.9	101.4	93.1	83	74	68.5	1.74	7.75	1.57	1.46	16.87	3.63	10.4	14.95	1
High	Master Protein	Q18CN5	Peptide chain release factor 2 OS=Clostridioides difficile (strain 630) OX=272563 GN=prfB PE=3 SV=1	56.425	28	9	12	9	328	37.4	5.01	206	9	0	0.98	0.972	1.227	1.077	1.101	1.135	0.924	1	1	0.785353	1	1	1	1	63.5	62.2	61.7	77.9	68.3	69.9	72	58.6	1.61	0.31	2.74	1.61	16.05	12.58	1.45	13.22	1
High	Master Protein	Q184V0	Uncharacterized protein OS=Clostridioides difficile (strain 630) OX=272563 GN=CD630_31110 PE=4 SV=1	56.409	28	12	16	12	442	50.4	8.69	162	12	0	0.973	0.849	1.149	0.809	0.959	1.085	0.748	1	1	1	1	1	1	1	47	45.7	39.9	54	38	45.1	51	35.1	12.61	23.74	9.47	1.18	12	0.48	12.28	11.06	1
High	Master Protein	Q18BJ8	Transcriptional regulator, MarR family OS=Clostridioides difficile (strain 630) OX=272563 GN=CD630_13350 PE=4 SV=1	56.393	55	11	18	11	150	17.6	8.46	136	11	0	1.033	1.014	0.792	1.06	0.928	1.138	0.98	1	1	0.359232	1	1	1	1	289.3	298.7	293.5	229.1	306.8	268.5	329.4	283.6	1.61	5.08	4.44	5.93	14.87	0.15	9	3.19	1
High	Master Protein	Q186Y3	ABC-type transport system, aminoacid-family extracellular solute-binding protein OS=Clostridioides difficile (strain 630) OX=272563 GN=CD630_17740 PE=4 SV=1	56.37	46	11	18	11	267	30.2	5.19	163	11	0	0.894	0.887	0.964	0.793	0.829	0.794	0.711	1	1	1	1	1	1	0.920439	79.4	71	70.5	76.6	63	65.8	63.1	56.5	24.66	3.73	2.28	9.91	7.7	7.39	3.69	6.26	1
High	Master Protein	Q187Q3	Uncharacterized protein OS=Clostridioides difficile (strain 630) OX=272563 GN=CD630_19430 PE=4 SV=1	56.365	61	6	17	6	106	11.5	4.51	223	6	0	0.915	0.837	0.69	0.851	0.87	0.949	0.931	1	0.303982	0.00801056	0.390844	0.576927	1	1	401.7	367.5	336.2	277	341.9	349.5	381.1	374	2.02	3.51	6.98	2.18	2.78	3.87	2.64	3.88	1
High	Master Protein	Q18C24	ABC-type transport system, multidrug-family ATP-binding protein OS=Clostridioides difficile (strain 630) OX=272563 GN=CD630_15040 PE=4 SV=1	56.053	42	10	12	10	291	33.5	5.49	141	10	0																															1
High	Master Protein	Q182L0	Ribosomal silencing factor RsfS OS=Clostridioides difficile (strain 630) OX=272563 GN=rsfS PE=3 SV=1	55.958	56	7	17	7	116	13.1	4.59	324	7	0	1.066	1.156	0.728	1.019	0.887	1.153	1.202	1	1	0.207196	1	1	1	1	135.3	144.3	156.5	98.5	137.9	120.1	156	162.6	0.03	4.48	3.53	16.77	1.07	4.13	2.24	12.48	1
High	Master Protein	Q18AM5	ABC-type transport system,spermidine/putrescine solute-binding protein OS=Clostridioides difficile (strain 630) OX=272563 GN=potD PE=4 SV=1	55.897	47	15	16	15	350	39.9	5.08	147	15	0	0.926	1.051	1.192	1.009	1.158	1.017	0.933	1	1	1	1	1	1	1	37.8	35	39.7	45.1	38.2	43.8	38.5	35.3	3.58	19.33	10.33	0.2	10.56	4	12.03	2.88	1
High	Master Protein	Q182W7	Putative fes-containing cyanobacterial-specific oxidoreductase OS=Clostridioides difficile (strain 630) OX=272563 GN=CD630_26330 PE=4 SV=1	55.766	31	13	15	13	445	51.5	4.94	106	13	0																															1
High	Master Protein	Q180Q6	Putative DNA mismatch repair ATPase MutS OS=Clostridioides difficile (strain 630) OX=272563 GN=CD630_34080 PE=3 SV=2	55.693	25	16	18	16	598	68	7.61	133	16	0	0.993	0.929	1.11	0.892	0.932	0.902	0.936	1	1	1	1	1	1	1	32.5	32.3	30.2	36	29	30.3	29.3	30.4	12.54	3.58	13.08	12.89	30.08	1.82	4.22	10.2	1
High	Master Protein	Q184Z7	Transcriptional regulator, TRAP family OS=Clostridioides difficile (strain 630) OX=272563 GN=CD630_31580 PE=4 SV=1	55.633	35	9	16	9	275	29.9	5.82	163	9	0																															1
High	Master Protein	Q181L5	Transcriptional regulator, MerR family OS=Clostridioides difficile (strain 630) OX=272563 GN=CD630_36150 PE=4 SV=1	55.577	50	14	16	14	270	31.6	5.21	131	14	0	1.001	0.921	1.116	0.913	1.077	0.82	0.721	1	1	1	1	1	0.90672	0.158046	78.1	78.2	71.9	87.1	71.2	84.1	64	56.3	6.85	9.66	3.11	1.2	0.48	6.38	9.11	3.02	1
High	Master Protein	Q185D8	Uncharacterized protein OS=Clostridioides difficile (strain 630) OX=272563 GN=CD630_22640 PE=4 SV=1	55.525	45	15	19	14	347	41.1	5.07	174	15	0																															1
High	Master Protein	Q182G6	Putative molybdenum cofactor biosynthesis OS=Clostridioides difficile (strain 630) OX=272563 GN=CD630_24790 PE=4 SV=1	55.488	58	11	14	11	235	25.9	9.01	246	11	0																															1
High	Master Protein	Q188Z9	Signal peptidase I OS=Clostridioides difficile (strain 630) OX=272563 GN=sip2 PE=3 SV=1	55.319	56	12	18	12	178	20.2	6.37	225	12	0	1.047	1.11	1.111	1.164	1.094	1.031	0.946	1	1	0.871593	0.947935	1	1	1	222.3	232.7	246.9	247.1	258.9	243.2	229.2	210.3	3	1.05	2.07	0.5	12.1	1.77	0.14	4.59	1
High	Master Protein	Q18B22	50S ribosomal protein L27 OS=Clostridioides difficile (strain 630) OX=272563 GN=rpmA PE=3 SV=1	55.293	59	8	49	8	96	10.4	10.52	725	8	0	1.108	1.068	0.736	1.082	0.973	1.228	1.13	1	1	0.0707399	1	1	0.713294	1	594.9	659.2	635.4	437.7	643.4	578.6	730.2	672.4	10.27	4.03	3.15	8.73	3.21	1.49	0.44	2.46	1
High	Master Protein	Q186H8	Peptidase propeptide and ypeb domain protein OS=Clostridioides difficile (strain 630) OX=272563 GN=CD630_16220 PE=1 SV=1	55.239	58	13	16	13	205	23.3	4.88	119	13	0																															1
High	Master Protein	Q189Z4	Transcriptional regulator, LacI family OS=Clostridioides difficile (strain 630) OX=272563 GN=CD630_07960 PE=4 SV=1	55.236	26	7	13	7	334	37.2	7.52	232	7	0	0.904	0.966	1.047	1.174	1.125	0.941	1.001	1	1	1	1	1	1	1	27.5	24.9	26.5	28.8	32.3	30.9	25.9	27.5	11.75	20.26	1.52	8.65	8.99	0.49	2.9	4.21	1
High	Master Protein	Q18BU0	Putative diguanylate kinase signaling protein OS=Clostridioides difficile (strain 630) OX=272563 GN=CD630_14190 PE=4 SV=1	55.213	30	14	14	14	577	66.4	5.25	162	14	0	0.909	0.99	1.305	0.833	1.392	0.945	0.822	1	1	0.862298	1	1	1	1	17.9	16.2	17.7	23.3	14.9	24.9	16.9	14.7	17.39	10.18	16.64	1.42	12.08	3.39	16.44	6.23	1
High	Master Protein	Q186P3	Transcriptional regulator, repressor-like OS=Clostridioides difficile (strain 630) OX=272563 GN=CD630_16860 PE=4 SV=1	55.114	42	11	16	10	224	26.7	9.44	184	11	0	0.981	0.919	1.182	0.902	1.144	1.072	1.004	1	1	0.404618	1	1	1	1	149.9	147	137.8	177.1	135.1	171.5	160.7	150.4	8.8	9.98	0.39	3.91	2.98	0.43	1.09	4.59	1
High	Master Protein	Q187X3	Ribosomal RNA adenine N-6-methyltransferase (Erythromycin resistance protein) OS=Clostridioides difficile (strain 630) OX=272563 GN=ermB PE=3 SV=1	55.08	37	8	13	8	245	28.8	9.8	202	8	0	44.018	41.093	44.55	100	34.435	38.117	100	0.00941615	0.0106013	0.0025773	0.00158775	0.00807987	0.00901066	0.00187748	2.7	119.1	111.2	120.6	330.7	93.2	103.2	296.8	77.86	2.73	8.83	0.52	4.63	6.45	5.04	17.67	1
High	Master Protein	Q189C2	Uncharacterized protein OS=Clostridioides difficile (strain 630) OX=272563 GN=CD630_05770 PE=4 SV=1	55.044	54	8	14	8	189	21.7	5.24	168	8	0																															1
High	Master Protein	Q180L1	Putative diguanylate kinase signaling protein OS=Clostridioides difficile (strain 630) OX=272563 GN=CD630_33650 PE=4 SV=1	55.012	37	10	12	10	318	37.5	5.03	234	10	0																															1
High	Master Protein	Q180F9	Putative oxidoreductase, Fe-S subunit OS=Clostridioides difficile (strain 630) OX=272563 GN=hydN2 PE=4 SV=1	54.89	48	8	15	8	183	20.2	7.77	202	8	0																															1
High	Master Protein	Q188E4	Uncharacterized protein OS=Clostridioides difficile (strain 630) OX=272563 GN=CD630_20760 PE=4 SV=1	54.869	54	11	13	11	363	42.4	4.58	130	11	0	0.946	0.943	0.589	1.016	0.666	0.904	0.852	1	1	0.441664	1	1	1	1	33.4	31.6	31.5	19.7	33.9	22.3	30.2	28.5	17.89	11.65	25.12	6.33	23.28	19.89	5.34	16.79	1
High	Master Protein	Q18BX3	Phospho-2-dehydro-3-deoxyheptonate aldolase OS=Clostridioides difficile (strain 630) OX=272563 GN=aroF PE=4 SV=1	54.777	44	12	16	12	261	28.8	5.54	180	12	0	0.947	0.948	1.168	0.931	1.137	1.146	0.968	1	1	0.938745	1	1	1	1	145.4	137.6	137.8	169.9	135.3	165.3	166.5	140.7	0.62	5.16	2.31	10.5	13.88	7.85	3.32	6.14	1
High	Master Protein	Q18BS6	Peptidase_M15_4 domain-containing protein OS=Clostridioides difficile (strain 630) OX=272563 GN=CD630_14060 PE=4 SV=1	54.777	46	11	16	11	268	30.5	8.82	130	11	0																															1
High	Master Protein	Q180V7	Transketolase, thiamine diphosphate binding subunit OS=Clostridioides difficile (strain 630) OX=272563 GN=tkt3 PE=4 SV=1	54.651	55	10	13	9	275	29.9	5.3	234	10	0	0.742	0.94	0.672	0.874	0.694	0.829	1.024	1	1	0.728808	1	1	1	1	39	29	36.7	26.2	34.1	27.1	32.4	40	0.75	6.45	10.7	5.77	10.73	16.55	30.74	23.66	1
High	Master Protein	Q18D77	Aldehyde-alcohol dehydrogenase OS=Clostridioides difficile (strain 630) OX=272563 GN=adhE PE=3 SV=1	54.458	11	9	66	1	880	96.2	6.52	645	9	0																															1
High	Master Protein	Q186Q8	ATP-dependent DNA helicase OS=Clostridioides difficile (strain 630) OX=272563 GN=recQ PE=4 SV=1	54.456	16	13	16	13	827	94.4	6.54	99	13	0																															1
High	Master Protein	Q187K4	Putative membrane protein OS=Clostridioides difficile (strain 630) OX=272563 GN=CD630_18950 PE=4 SV=1	54.324	35	9	14	9	127	14	9.52	94	9	0	1.083	0.967	0.536	0.921	1.064	0.962	0.897	1	1	0.0872254	1	1	1	1	26.7	29	25.9	14.3	24.6	28.5	25.7	24	13.69	17.47	2.98	9.81	14.13	1.57	3.21	16.42	1
High	Master Protein	Q18C09	Methionine import ATP-binding protein MetN OS=Clostridioides difficile (strain 630) OX=272563 GN=metN PE=3 SV=1	54.316	37	10	14	10	321	35.9	6.42	197	10	0																															1
High	Master Protein	Q184L7	Putative phosphosugar isomerase OS=Clostridioides difficile (strain 630) OX=272563 GN=CD630_30280 PE=4 SV=1	54.247	31	6	23	6	199	21.1	6.09	261	6	0	0.729	0.772	0.994	0.621	0.96	0.652	0.705	0.593673	1	1	0.117018	1	0.295327	0.348233	355.5	259	274.3	353.4	220.7	341.1	231.9	250.5	3.78	3.72	5.92	11.41	16.44	1.45	6.83	1.95	1
High	Master Protein	Q185L8	Putative membrane protein OS=Clostridioides difficile (strain 630) OX=272563 GN=CD630_23440 PE=4 SV=1	54.104	20	9	19	9	452	48.1	8.78	371	9	0	0.514	0.759	1.051	0.703	0.869	0.934	0.876	0.979335	1	1	1	1	1	1	40.7	20.9	30.9	42.8	28.6	35.3	38	35.6	7.42	29.59	20.87	0.7	31.12	23.64	11.49	3.59	1
High	Master Protein	Q184F3	Putative tRNA-binding protein OS=Clostridioides difficile (strain 630) OX=272563 GN=CD630_29640 PE=4 SV=1	54.023	38	8	12	8	220	24.8	5.29	184	8	0	1.199	1.064	1.219	1.098	1.147	0.964	0.965	1	1	1	1	1	1	1	156.5	187.6	166.5	190.8	171.9	179.4	150.8	150.9	0.53	9.07	1.9	11.1	23.94	13.02	1.07	11.64	1
High	Master Protein	Q180S9	Threonine-phosphate decarboxylase (L-threonine-O-3-phosphate decarboxylase), CobD/CbiB family OS=Clostridioides difficile (strain 630) OX=272563 GN=cobD PE=4 SV=1	53.994	39	12	14	12	356	41.6	6.02	137	12	0	0.627	0.698	0.768	0.633	0.877	1.136	1.149	1	1	1	1	1	1	1	19.9	12.5	13.9	15.3	12.6	17.5	22.6	22.9	30.03	10.9	13.66	2.85	16.29	1.23	3.79	23.31	1
High	Master Protein	Q18BG8	DNA polymerase III PolC-type OS=Clostridioides difficile (strain 630) OX=272563 GN=polC PE=3 SV=1	53.976	13	15	17	15	1432	162.4	5.47	102	15	0	0.971	0.838	1.17	0.813	0.992	0.924	0.805	1	1	1	1	1	1	1	31.3	30.4	26.2	36.6	25.4	31	28.9	25.2	10.48	12.52	30.01	0.27	8.51	12.33	3.31	5.33	1
High	Master Protein	Q186Z4	tRNA pseudouridine synthase A OS=Clostridioides difficile (strain 630) OX=272563 GN=truA2 PE=3 SV=1	53.968	37	10	14	10	245	28.5	9.09	179	10	0	1.01	0.915	0.859	0.949	1.016	0.98	0.98	1	1	1	1	1	1	1	17.4	17.5	15.9	14.9	16.5	17.6	17	17	6.88	4.74	26.15	0.41	16.73	5.25	27.89	2.27	1
High	Master Protein	Q185K8	PTS system, mannitol-specific, IICB component OS=Clostridioides difficile (strain 630) OX=272563 GN=mtlA PE=4 SV=1	53.946	15	7	12	7	474	49.9	8.68	225	7	0	1.854	1.451	1.729	1.936	1.602	1.303	1.539	0.149844	0.912388	0.111416	0.112236	0.390068	1	0.519223	13.4	24.8	19.4	23.1	25.9	21.4	17.4	20.6	21.38	3.33	15.44	9.38	3.33	3.14	9.38	7.82	1
High	Master Protein	Q183N8	Holliday junction ATP-dependent DNA helicase RuvB OS=Clostridioides difficile (strain 630) OX=272563 GN=ruvB PE=3 SV=1	53.824	37	12	16	12	339	37.7	5.35	179	12	0	0.987	1.106	1.206	1.032	1.081	0.933	1.016	1	1	0.684861	1	1	1	1	85.8	84.7	94.8	103.5	88.6	92.8	80	87.1	8.28	3.19	1.94	10.58	12.18	5.82	5.86	5.26	1
High	Master Protein	Q181H5	Uncharacterized protein OS=Clostridioides difficile (strain 630) OX=272563 GN=CD630_35710 PE=4 SV=1	53.785	51	11	26	11	165	19.1	5.03	181	11	0	0.901	0.912	0.768	0.986	0.931	1.118	1.004	1	1	0.0891151	1	1	1	1	265.5	239.2	242.2	203.9	261.8	247.2	296.7	266.6	4.11	3.16	10.38	4.44	4.76	0.26	3.38	2.95	1
High	Master Protein	Q18CJ0	Energy-coupling factor transporter ATP-binding protein EcfA1 OS=Clostridioides difficile (strain 630) OX=272563 GN=ecfA1 PE=3 SV=1	53.76	36	10	14	10	277	31	4.97	188	10	0																															1
High	Master Protein	Q18C87	Putative RNA-binding mediating protein OS=Clostridioides difficile (strain 630) OX=272563 GN=CD630_00030 PE=4 SV=1	53.695	78	5	11	5	68	7.6	5.41	297	5	0	1.09	1.038	1.176	0.855	1.161	0.897	0.859	1	1	1	1	1	1	1	32.7	35.7	34	38.5	28	38	29.4	28.1	5.37	10.01	34.36	7.79	23.41	4.69	19.17	25.06	1
High	Master Protein	Q18BW3	Putative MORN repeat-containing protein OS=Clostridioides difficile (strain 630) OX=272563 GN=CD630_14420 PE=4 SV=1	53.695	38	10	13	10	269	31.2	7.83	168	10	0	0.858	0.839	1.046	0.71	1.062	0.839	0.847	1	1	1	1	1	1	1	65.6	56.3	55	68.6	46.5	69.6	55	55.5	14.1	11.32	3.4	8.88	21.64	1.67	14.33	7.28	1
High	Master Protein	Q18C30	LUD_dom domain-containing protein OS=Clostridioides difficile (strain 630) OX=272563 GN=CD630_15100 PE=4 SV=1	53.603	52	10	14	10	215	24	8.78	239	10	0	0.926	0.885	0.678	0.936	0.86	0.836	1.02	1	1	0.0470104	1	1	1	1	285.6	264.5	252.7	193.7	267.3	245.5	238.7	291.3	4.84	7.94	3.14	4.29	10.06	4.57	7.37	2.44	1
High	Master Protein	Q183D8	Putative pentapeptide repeat-containing protein OS=Clostridioides difficile (strain 630) OX=272563 GN=CD630_27030 PE=4 SV=1	53.455	42	10	13	10	217	24.8	4.87	158	10	0																															1
High	Master Protein	Q182J6	PTS system, glucose-like IIA component OS=Clostridioides difficile (strain 630) OX=272563 GN=CD630_25120 PE=4 SV=1	53.306	46	9	14	9	160	17.3	5.33	135	9	0	1.064	0.986	1.451	1.013	1.25	1.044	0.95	1	1	1	1	1	1	1	31.3	33.3	30.9	45.4	31.7	39.1	32.7	29.7	37.39	23.79	26.69	11.91	19.69	1	12.78	1.94	1
High	Master Protein	Q185M4	Glycine reductase complex component C subunit beta (Protein PC beta) OS=Clostridioides difficile (strain 630) OX=272563 GN=grdC PE=4 SV=1	53.162	36	13	13	13	510	55.2	5.43	116	13	0																															1
High	Master Protein	Q18B35	Uncharacterized protein OS=Clostridioides difficile (strain 630) OX=272563 GN=CD630_11760 PE=4 SV=1	53.138	40	5	9	5	174	20.1	4.39	280	5	0	0.977	0.948	0.664	1.063	0.915	1.234	1.037	1	1	0.215148	1	1	1	1	82.4	80.4	78.1	54.7	87.5	75.3	101.7	85.4	21.99	10.1	5.18	5.08	9.76	8.33	4.49	4.47	1
High	Master Protein	Q181X7	Putative glycosyl transferase, family 51 OS=Clostridioides difficile (strain 630) OX=272563 GN=CD630_23930 PE=3 SV=1	53.122	33	13	19	13	338	38.9	10.01	128	13	0																															1
High	Master Protein	Q185W6	Putative oxidoreductase, Fe-S subunit OS=Clostridioides difficile (strain 630) OX=272563 GN=CD630_21780 PE=4 SV=1	52.99	64	7	10	7	140	15.5	5.95	219	7	0	1.224	1.305	1.009	1.109	1.121	0.905	1.169	1	1	1	1	1	1	1	103.7	127	135.4	104.7	115	116.2	93.9	121.2	1.35	6.23	15.7	3.24	10.52	11.36	16.2	36.13	1
High	Master Protein	Q187B2	Putative membrane protein OS=Clostridioides difficile (strain 630) OX=272563 GN=CD630_18010 PE=4 SV=1	52.962	25	9	17	9	287	31.3	7.81	171	9	0	1.24	1.162	1.503	1.397	1.346	1.049	1.181	1	1	0.253099	1	1	1	1	25.6	31.7	29.7	38.5	35.7	34.5	26.8	30.2	11.05	14.41	10.69	10.04	0.86	17.81	10.08	0.64	1
High	Master Protein	Q186S0	Molybdenum cofactor biosynthesis protein MoaA OS=Clostridioides difficile (strain 630) OX=272563 GN=moaA PE=3 SV=1	52.956	34	11	16	11	319	36.7	8.87	160	11	0	0.89	0.837	1.117	0.904	1.11	0.959	0.813	1	1	1	1	1	1	1	60.4	53.8	50.5	67.4	54.6	67	57.9	49.1	6.64	2.66	9.41	4.16	18.65	11.15	2.23	2.36	1
High	Master Protein	Q189V2	Putative nitroreductase OS=Clostridioides difficile (strain 630) OX=272563 GN=CD630_07560 PE=4 SV=1	52.944	45	6	8	6	213	23.7	5.27	299	6	0	1.024	1.013	0.86	1.12	0.954	1.207	0.92	1	1	0.881378	1	1	1	1	230.7	236.4	233.7	198.6	258.4	220.1	278.4	212.4	0.39	4.1	3.35	1.92	16.07	6.66	6.55	1.05	1
High	Master Protein	Q182G1	30S ribosomal protein S20 OS=Clostridioides difficile (strain 630) OX=272563 GN=rpsT PE=3 SV=1	52.909	51	10	31	9	88	9.8	11.17	231	10	0	0.893	1.008	0.721	0.873	0.914	1.05	0.979	1	1	0.159532	1	1	1	1	74.1	66.2	74.7	53.4	64.7	67.8	77.8	72.6	0.95	1.23	2.24	17.42	4.99	9.36	2.52	3.31	1
High	Master Protein	Q180S5	Cobalt-precorrin-6Y C(5)-methyltransferase (Cobalt-precorrin-6 methyltransferase) (Cobalt-precorrin-6Y methylase) OS=Clostridioides difficile (strain 630) OX=272563 GN=cbiE PE=4 SV=1	52.853	58	10	12	10	202	22.8	5.33	175	10	0	0.9	0.894	1.079	0.902	1.086	0.905	0.853	1	1	1	1	1	1	1	102.1	91.9	91.3	110.1	92.1	110.8	92.4	87.2	9.65	1.37	2.67	18.4	20.19	5.95	5.69	1.95	1
High	Master Protein	Q181C4	Ribonuclease M5 OS=Clostridioides difficile (strain 630) OX=272563 GN=rnmV PE=3 SV=1	52.418	59	10	15	10	176	19.6	8.07	207	10	0	0.962	0.982	1.029	0.89	1.145	0.91	0.904	1	1	1	1	1	1	1	122.3	117.7	120.1	125.9	108.8	140	111.4	110.5	11.39	0.69	1.86	2.68	0.33	5.3	7.2	0.93	1
High	Master Protein	Q183B7	Putative flavodoxin-related protein OS=Clostridioides difficile (strain 630) OX=272563 GN=CD630_26840 PE=4 SV=1	52.347	45	9	15	9	204	23.3	8.29	215	9	0	1.214	1.072	1.364	1.178	1.096	1.113	1.026	1	1	0.748123	1	1	1	1	40.2	48.8	43.1	54.9	47.4	44.1	44.8	41.2	28.49	8.81	1.28	5.23	11.7	8.13	6.93	11.72	1
High	Master Protein	Q18BR2	Putative amino acid amidase OS=Clostridioides difficile (strain 630) OX=272563 GN=CD630_13960 PE=4 SV=1	52.302	30	8	11	8	264	29.7	6.16	234	8	0	0.941	0.978	0.684	1.013	0.896	1.092	1.074	1	1	0.167564	1	1	1	1	183	172.3	179.1	125.2	185.5	164.1	199.9	196.7	9.46	12.87	0.71	3.45	17.67	0.06	4.29	4.23	1
High	Master Protein	Q183Y0	Putative phage protein OS=Clostridioides difficile (strain 630) OX=272563 GN=CD630_09750 PE=4 SV=1	52.252	59	10	16	10	198	23.9	4.67	178	10	0																															1
High	Master Protein	Q180X5	Putative dCMP deaminase OS=Clostridioides difficile (strain 630) OX=272563 GN=CD630_34770 PE=4 SV=1	52.239	49	8	10	8	145	16.3	6.87	172	8	0																															1
High	Master Protein	Q182T5	Bifunctional protein PyrR OS=Clostridioides difficile (strain 630) OX=272563 GN=pyrR PE=3 SV=1	52.236	44	10	13	10	177	19.7	5.94	207	10	0																															1
High	Master Protein	Q185Z5	Putative esterase OS=Clostridioides difficile (strain 630) OX=272563 GN=CD630_22040 PE=4 SV=1	52.229	46	12	17	12	260	30.1	5.33	87	12	0																															1
High	Master Protein	Q18AT3	Putative lipoprotein OS=Clostridioides difficile (strain 630) OX=272563 GN=CD630_10800 PE=4 SV=1	52.152	50	8	9	8	244	27.6	7.88	196	8	0	0.67	0.753	1.098	0.767	1.018	1.214	1.307	1	1	1	1	1	1	1	59.3	39.8	44.7	65.2	45.5	60.4	72	77.5	2.77	9.98	0.95	6.45	52.52	0.35	10.04	8.73	1
High	Master Protein	Q186A7	Uncharacterized protein OS=Clostridioides difficile (strain 630) OX=272563 GN=CD630_22160 PE=4 SV=1	52.148	40	10	15	10	225	27.4	9.38	149	10	0	1.051	0.996	1.235	0.173	1.161	1.032	1.024	1	1	0.836581	0.00100849	1	1	1	112	117.8	111.5	138.4	19.3	130	115.6	114.7	2.09	15.07	12.12	3.42	16.4	0.03	4.54	3.79	1
High	Master Protein	Q18AA3	Putative phage protein OS=Clostridioides difficile (strain 630) OX=272563 GN=CD630_09100 PE=4 SV=1	52.123	60	10	16	10	208	23.7	5.38	184	10	0																															1
High	Master Protein	Q181J5	Orotidine 5'-phosphate decarboxylase OS=Clostridioides difficile (strain 630) OX=272563 GN=pyrF PE=3 SV=1	52.099	42	12	21	12	238	26.3	5.8	202	12	0	1.129	1.108	1.137	0.955	1.28	0.958	1.045	1	1	1	1	1	1	1	155.2	175.2	172	176.5	148.3	198.6	148.7	162.2	10.38	4.96	2.08	13.57	29.75	5.9	5.34	3.75	1
High	Master Protein	Q188L4	Transcriptional regulator, AraC family Tn1549-like, CTn2-Orf23 OS=Clostridioides difficile (strain 630) OX=272563 GN=CD630_04280 PE=4 SV=2	52.082	34	10	13	10	322	36.7	7.83	127	10	0	1.068	1.618	1.281	1.231	1.581	1.096	1.574	1	1	1	1	1	1	1	10.8	11.5	17.5	13.8	13.3	17.1	11.8	17	8.29	11.7	6.83	8.19	1.84	13.79	28.36	27.23	1
High	Master Protein	Q18A41	Putative glycosyl transferase, group 1 OS=Clostridioides difficile (strain 630) OX=272563 GN=CD630_08430 PE=4 SV=1	52.006	31	11	13	11	411	46.7	6.57	102	11	0	0.948	0.913	1.431	0.691	1.226	0.928	0.825	1	1	0.40711	0.884346	1	1	1	21.2	20.1	19.3	30.3	14.6	26	19.6	17.5	0.42	16.41	22.16	2.39	5.45	9.03	11.06	4.87	1
High	Master Protein	Q183D7	Putative permease OS=Clostridioides difficile (strain 630) OX=272563 GN=CD630_27040 PE=4 SV=1	51.923	14	7	12	7	447	46.9	5.27	167	7	0	1.003	0.881	1.027	0.896	1.131	1.057	1.04	1	1	1	1	1	1	1	19.4	19.5	17.1	19.9	17.4	22	20.5	20.2	14.16	2.74	1.89	16.2	11.47	23.17	10.32	22.24	1
High	Master Protein	Q181E5	Putative methyltransferase OS=Clostridioides difficile (strain 630) OX=272563 GN=CD630_35470 PE=4 SV=1	51.852	44	11	13	11	248	28.2	8.75	229	11	0																															1
High	Master Protein	Q187P3	Putative phage integrase OS=Clostridioides difficile (strain 630) OX=272563 GN=CD630_19320 PE=3 SV=1	51.816	37	14	16	14	375	43.8	8.63	136	14	0	0.853	0.883	1.186	0.921	1.254	0.839	1.084	1	1	0.99767	1	1	1	1	24.4	20.8	21.5	28.9	22.5	30.6	20.5	26.4	4.7	11.95	15.15	1.6	7.03	6.22	2.89	9.61	1
High	Master Protein	Q188G9	Xanthine dehydrogenase iron-sulfur binding subunit XdhC3 OS=Clostridioides difficile (strain 630) OX=272563 GN=XdhC3 PE=4 SV=1	51.613	47	8	12	8	149	16.5	5.4	192	8	0	1.031	1.006	0.995	0.903	1.053	1.067	0.988	1	1	1	1	1	1	1	80.5	83	81	80.2	72.8	84.8	85.9	79.6	8.72	0.17	0.99	1.24	1.56	13.22	14.43	5.86	1
High	Master Protein	Q185K1	PTS system, fructose/mannitol family IIB component OS=Clostridioides difficile (strain 630) OX=272563 GN=CD630_23260 PE=4 SV=1	51.599	70	6	12	5	91	9.6	8.15	198	6	0																															1
High	Master Protein	Q18BH6	Ribosome-binding factor A OS=Clostridioides difficile (strain 630) OX=272563 GN=rbfA PE=3 SV=1	51.554	63	8	19	8	126	14.4	5.38	347	8	0	0.994	1.008	0.582	0.948	1.018	1.165	1.069	1	1	0.0875517	1	1	1	1	56.2	55.8	56.6	32.7	53.3	57.2	65.5	60.1	10.4	2.81	10.48	0.03	22.14	9.98	0.51	0.22	1
High	Master Protein	Q18BR6	Putative isochorismatase OS=Clostridioides difficile (strain 630) OX=272563 GN=CD630_14010 PE=4 SV=1	51.417	35	7	13	7	211	24	4.77	156	7	0	1.04	1.064	0.89	1.181	0.879	1.117	0.892	1	1	1	1	1	1	1	45.1	46.9	48	40.2	53.3	39.7	50.4	40.3	3.78	3.31	18.08	22.83	20.41	4.39	1.31	11.99	1
High	Master Protein	Q180D2	Uncharacterized protein OS=Clostridioides difficile (strain 630) OX=272563 GN=CD630_32890 PE=4 SV=1	51.225	58	6	13	6	121	13.7	4.94	301	6	0	1.038	1.066	0.796	1.072	0.843	1.163	1.053	1	1	0.88847	1	1	1	1	259.3	269	276.2	206.4	278	218.4	301.4	273	9.5	10.04	6.24	10.76	18.8	2.79	9.23	9.46	1
High	Master Protein	Q183N6	Preprotein translocase, yajc subunit OS=Clostridioides difficile (strain 630) OX=272563 GN=CD630_28010 PE=4 SV=1	51.214	53	8	22	8	97	11	8.97	358	8	0	0.91	1.197	1.036	1.178	0.99	1.089	1.067	1	1	1	1	1	1	1	12.6	11.4	15	13	14.8	12.4	13.7	13.4	3.56	0.88	20.61	17.02	12.65	13.53	8.28	2.51	1
High	Master Protein	Q180H0	Uncharacterized protein OS=Clostridioides difficile (strain 630) OX=272563 GN=CD630_33250 PE=4 SV=1	51.179	36	11	15	11	253	28.6	6.83	145	11	0	0.732	0.716	0.942	0.962	1.149	0.759	1.111	1	1	1	1	1	1	1	33.9	24.8	24.2	31.9	32.6	38.9	25.7	37.6	14.51	24.96	7.26	4.61	24.68	1.48	17.27	7.69	1
High	Master Protein	Q188P2	Putative dioxygenase OS=Clostridioides difficile (strain 630) OX=272563 GN=CD630_04510 PE=4 SV=1	50.982	63	8	12	8	120	13.9	5.97	184	8	0	0.962	1.111	1.282	1.128	1.172	1.138	1.195	1	1	1	1	1	1	1	17.1	16.4	19	21.9	19.3	20	19.5	20.4	0.75	18.18	14.93	10.24	34.83	3.02	7.85	9.74	1
High	Master Protein	Q18BQ3	5-oxoprolinase subunit A OS=Clostridioides difficile (strain 630) OX=272563 GN=pxpA PE=3 SV=1	50.95	37	8	10	8	263	29.1	5.96	242	8	0	0.924	0.875	0.677	0.85	0.815	0.832	0.672	1	1	0.166937	1	1	1	0.336686	176.1	162.8	154	119.2	149.7	143.5	146.5	118.3	10.9	6.53	1.03	0.72	16.52	13.71	3.9	2.41	1
High	Master Protein	Q184I7	ABC-type transport system, iron-family ATP-binding protein OS=Clostridioides difficile (strain 630) OX=272563 GN=CD630_29970 PE=4 SV=1	50.882	27	8	10	8	398	44.5	6.81	219	8	0																															1
High	Master Protein	Q186D4	Homoserine dehydrogenase OS=Clostridioides difficile (strain 630) OX=272563 GN=hom2 PE=3 SV=1	50.874	35	11	11	9	405	44.9	5.05	176	11	0	0.492	0.528	0.342	0.727	1.874	1.839	1.386	1	1	0.599838	1	1	1	1	11.6	5.7	6.1	4	8.4	21.7	21.3	16.1	15.53	41.76	37.79	53.91	58.44	33.51	20.74	12.67	1
High	Master Protein	Q18A07	Transcriptional regulator, GntR family OS=Clostridioides difficile (strain 630) OX=272563 GN=CD630_08140 PE=4 SV=1	50.831	42	10	13	10	230	26.8	7.58	126	10	0																															1
High	Master Protein	Q18D48	Putative hydrolase, HAD superfamily, subfamily IB OS=Clostridioides difficile (strain 630) OX=272563 GN=CD630_03090 PE=4 SV=1	50.805	36	8	12	8	242	28.1	5.29	211	8	0																															1
High	Master Protein	Q182E9	Heme chaperone HemW OS=Clostridioides difficile (strain 630) OX=272563 GN=hemN PE=3 SV=1	50.79	35	13	14	13	391	46.1	5.35	201	13	0																															1
High	Master Protein	Q187S8	Putative oligonucleotide binding regulator OS=Clostridioides difficile (strain 630) OX=272563 GN=CD630_19690 PE=4 SV=1	50.746	45	9	18	9	183	21.2	5.5	180	9	0	0.899	0.87	1.111	0.844	1.072	0.878	0.774	1	1	1	1	1	1	1	19.8	17.8	17.2	22	16.7	21.2	17.4	15.3	7.8	11.72	1.34	1.15	6.03	18.47	18.93	5.49	1
High	Master Protein	Q189D8	PAPS_reduct domain-containing protein OS=Clostridioides difficile (strain 630) OX=272563 GN=CD630_05940 PE=4 SV=1	50.728	29	13	15	13	437	52.1	8.54	92	13	0	1.033	0.857	1.364	0.715	1.064	1.087	1.274	1	1	0.42999	0.82532	1	1	1	17.5	18.1	15	23.9	12.5	18.6	19	22.3	1.57	6.12	5.29	5.97	5.64	7.55	8.51	23.15	1
High	Master Protein	Q18B70	Acetyltransferase CD1211 OS=Clostridioides difficile (strain 630) OX=272563 GN=CD630_12110 PE=4 SV=1	50.68	47	8	11	8	159	18.4	6.19	116	8	0	1.171	1.249	1.303	1.322	1.316	1.002	1.012	1	1	0.857199	1	1	1	1	51	59.7	63.7	66.5	67.4	67.1	51.1	51.6	13.04	10.25	8.74	12.25	7.75	22.48	4.01	6.42	1
High	Master Protein	Q184I8	Uncharacterized protein OS=Clostridioides difficile (strain 630) OX=272563 GN=CD630_29960 PE=4 SV=2	50.658	47	11	14	11	241	27.4	5.57	189	11	0	1.14	1.11	0.605	1.131	0.725	0.618	1.13	1	1	0.706106	1	1	1	1	13.9	15.9	15.5	8.4	15.7	10.1	8.6	15.7	25.36	23.1	9.37	8.92	13.58	32.19	14.13	21.38	1
High	Master Protein	Q189L5	Putative methyltransferase OS=Clostridioides difficile (strain 630) OX=272563 GN=CD630_06730 PE=4 SV=1	50.629	40	9	12	9	235	27.3	5.05	171	9	0	1.084	1.067	1.495	0.9	1.258	1.046	1.1	1	1	0.111416	1	1	1	1	108.7	117.8	115.9	162.5	97.8	136.8	113.7	119.6	12.26	8.76	6.99	1.06	8.79	0.08	9.84	8.59	1
High	Master Protein	Q189Q2	4fe-4s binding domain protein OS=Clostridioides difficile (strain 630) OX=272563 GN=CD630_07060 PE=4 SV=1	50.628	28	10	17	10	273	31	5.9	258	10	0	1.091	1.009	0.897	1.061	1.101	1.072	1.041	1	1	1	1	1	1	1	217.8	237.7	219.6	195.3	231	239.7	233.4	226.8	4.23	2.44	4.5	12.69	1.12	8.12	1.33	4.38	1
High	Master Protein	Q182U5	5'-methylthioadenosine/S-adenosylhomocysteine nucleosidase OS=Clostridioides difficile (strain 630) OX=272563 GN=mtnN PE=3 SV=1	50.093	50	9	12	9	232	25.1	5.07	167	9	0	0.898	0.939	0.924	0.905	0.803	1.045	0.936	1	1	1	1	1	1	1	111.9	100.5	105.1	103.4	101.3	89.9	117	104.8	10.43	8.94	3.06	1.79	5.74	7.43	14.14	4.34	1
High	Master Protein	Q186A4	Carbonic anhydrase OS=Clostridioides difficile (strain 630) OX=272563 GN=cynT PE=4 SV=2	49.929	41	9	13	9	188	20.9	6	135	9	0	0.842	1.022	1.129	1.132	0.926	1.086	1.021	1	1	1	1	1	1	1	20.5	17.2	20.9	23.1	23.2	19	22.2	20.9	4.15	19.56	12.3	10.51	1.04	0.85	5.5	23.71	1
High	Master Protein	Q18AT4	PTS system, IIB component OS=Clostridioides difficile (strain 630) OX=272563 GN=CD630_10830 PE=4 SV=1	49.92	70	6	10	6	91	9.8	7.74	189	6	0																															1
High	Master Protein	Q182C5	Cytidine deaminase OS=Clostridioides difficile (strain 630) OX=272563 GN=cdd PE=3 SV=1	49.881	81	9	12	9	133	14.6	5.27	119	9	0	0.953	0.85	0.772	1.024	0.908	0.991	0.844	1	1	0.274572	1	1	1	1	95.2	90.7	80.9	73.5	97.5	86.5	94.4	80.3	8.56	7.42	0.44	0.37	14.84	6.36	4.3	2.31	1
High	Master Protein	Q186D5	Histidinol dehydrogenase OS=Clostridioides difficile (strain 630) OX=272563 GN=hisD PE=3 SV=1	49.758	29	12	14	12	421	46.7	5.59	152	12	0																															1
High	Master Protein	Q18D40	Transcriptional regulator, LacI family OS=Clostridioides difficile (strain 630) OX=272563 GN=rbsR PE=4 SV=2	49.742	41	12	17	12	337	37.9	5.99	115	12	0																															1
High	Master Protein	Q183H1	Transcriptional regulator, LysR family OS=Clostridioides difficile (strain 630) OX=272563 GN=CD630_27360 PE=3 SV=1	49.582	33	8	10	8	289	33	7.09	182	8	0																															1
High	Master Protein	Q18CI3	Ribosomal protein L14E/L6E/L27E-like OS=Clostridioides difficile (strain 630) OX=272563 GN=CD630_00930 PE=4 SV=2	49.555	54	4	11	4	89	10.2	10.05	274	4	0	0.97	0.969	0.878	1.12	0.981	1.094	1.101	1	1	1	1	1	1	1	55.7	54	53.9	48.9	62.3	54.6	60.9	61.3	12.98	4.7	8.25	9.5	0.36	1.86	6.61	17.17	1
High	Master Protein	Q18C96	Putative small-molecule-binding protein OS=Clostridioides difficile (strain 630) OX=272563 GN=CD630_00120 PE=4 SV=1	49.51	39	6	11	6	175	20.1	7.44	245	6	0	0.951	0.816	0.94	0.915	0.961	0.883	0.801	1	1	1	1	1	1	1	49.5	47.1	40.4	46.6	45.3	47.6	43.7	39.7	9.85	3.07	11.61	0.61	21.8	5.45	5.98	6.61	1
High	Master Protein	Q181X8	Putative tRNA-binding protein OS=Clostridioides difficile (strain 630) OX=272563 GN=CD630_23920 PE=4 SV=1	49.497	38	7	10	7	234	26.7	4.97	167	7	0	1.641	1.486	0.833	1.364	1.229	1.316	1.325	1	1	1	1	1	1	1	35.1	57.7	52.2	29.3	47.9	43.2	46.2	46.6	48.21	15.47	3.39	3.45	5.74	7.6	3.53	13.12	1
High	Master Protein	Q183E6	Transcriptional regulator, LysR family OS=Clostridioides difficile (strain 630) OX=272563 GN=CD630_27110 PE=3 SV=1	49.388	43	11	14	11	293	33.4	8.82	121	11	0																															1
High	Master Protein	Q18BU3	Putative diguanylate kinase signaling protein OS=Clostridioides difficile (strain 630) OX=272563 GN=CD630_14210 PE=4 SV=1	49.234	24	15	15	15	744	86.3	6.04	110	15	0																															1
High	Master Protein	Q18CV6	N5-carboxyaminoimidazole ribonucleotide mutase OS=Clostridioides difficile (strain 630) OX=272563 GN=purE PE=3 SV=1	49.185	59	10	17	10	158	17.1	6.01	173	10	0	0.77	0.814	0.788	0.848	0.742	0.847	0.744	0.484257	0.982971	0.238435	1	0.27901	1	0.273969	199.9	153.8	162.8	157.6	169.5	148.4	169.2	148.7	1.91	10.73	9.17	3.17	6.85	5.24	4.13	3.47	1
High	Master Protein	Q189T1	Octanoyltransferase LipM OS=Clostridioides difficile (strain 630) OX=272563 GN=lipM PE=3 SV=1	49.045	37	9	10	9	271	31.2	7.78	189	9	0	0.82	0.804	0.94	0.776	0.974	0.699	0.917	1	1	1	1	1	0.766114	1	64.5	52.9	51.9	60.6	50	62.8	45.1	59.1	1.51	5.45	18.53	14.03	6.55	6.05	9.21	2.89	1
High	Master Protein	Q185J4	Putative ribulose-phosphate 3-epimerase OS=Clostridioides difficile (strain 630) OX=272563 GN=rpe PE=4 SV=1	49.043	53	10	12	10	221	24.7	5.06	136	10	0	0.859	0.857	0.948	0.921	1.07	1.068	0.717	1	1	1	1	1	1	1	21.6	18.6	18.5	20.5	19.9	23.1	23.1	15.5	2.95	6.93	27.67	4.2	20.73	36.8	6.01	20.45	1
High	Master Protein	Q18BF0	UPF0473 protein CD630_12860 OS=Clostridioides difficile (strain 630) OX=272563 GN=CD630_12860 PE=3 SV=1	49.006	52	2	32	2	95	10.8	3.35	552	2	0																															1
High	Master Protein	Q186K0	Uncharacterized protein OS=Clostridioides difficile (strain 630) OX=272563 GN=CD630_16430 PE=4 SV=1	48.992	40	11	15	11	263	30.8	5.41	135	11	0	0.857	0.927	0.942	0.874	1.012	0.787	0.74	1	1	1	1	1	1	1	39.9	34.2	36.9	37.5	34.8	40.4	31.4	29.5	24.09	10.83	3.32	6.64	35.55	6.54	0.89	8.63	1
High	Master Protein	Q187J4	Transcriptional regulator, AraC family OS=Clostridioides difficile (strain 630) OX=272563 GN=CD630_18830 PE=4 SV=1	48.943	42	10	13	10	284	32.7	5.78	234	10	0																															1
High	Master Protein	Q187V4	Putative decarboxylase OS=Clostridioides difficile (strain 630) OX=272563 GN=CD630_19930 PE=4 SV=1	48.866	53	9	16	9	110	12.4	5.55	182	9	0	0.879	0.891	0.883	1.514	1.028	1.174	0.956	1	1	1	1	1	1	1	29.9	26.3	26.6	26.4	45.2	30.7	35.1	28.6	21.61	17.26	11.82	11.87	19.48	9.86	1.97	7.21	1
High	Master Protein	Q18AZ0	Dephospho-CoA kinase OS=Clostridioides difficile (strain 630) OX=272563 GN=coaE PE=3 SV=1	48.846	55	13	15	13	200	22.8	6.8	181	13	0																															1
High	Master Protein	Q182S1	Putative metal-dependent peptidase OS=Clostridioides difficile (strain 630) OX=272563 GN=CD630_25820 PE=4 SV=2	48.798	23	6	11	6	233	25.8	9.73	263	6	0	1.179	1.124	1.406	1.222	1.405	1.341	1.132	1	1	0.441664	1	0.898655	1	1	30.6	36.1	34.4	43	37.4	43	41	34.6	1.83	3.9	20.13	14.67	9.76	7.71	12.94	5.62	1
High	Master Protein	Q18BB6	Ribosome maturation factor RimM OS=Clostridioides difficile (strain 630) OX=272563 GN=rimM PE=3 SV=1	48.761	53	13	18	13	171	19.8	5.16	142	13	0	0.949	0.817	0.673	0.926	1.13	1.304	1.061	1	1	0.563347	1	1	1	1	23.2	22	18.9	15.6	21.4	26.2	30.2	24.6	7.95	6.2	0.68	25.12	4.66	18.6	18.61	11.82	1
High	Master Protein	Q182K9	Putative hydrolase OS=Clostridioides difficile (strain 630) OX=272563 GN=CD630_25230 PE=4 SV=1	48.586	36	9	15	9	190	22	5.15	97	9	0	1.029	1.217	1.348	0.974	1.176	0.776	0.993	1	1	0.769062	1	1	1	1	20.1	20.7	24.5	27.1	19.6	23.7	15.6	20	12.25	13.55	15.85	4.88	6.39	17.43	3.26	17.33	1
High	Master Protein	Q185R9	Zinc metalloprotease OS=Clostridioides difficile (strain 630) OX=272563 GN=CD630_21290 PE=3 SV=1	48.546	40	10	11	10	334	36	9.23	132	10	0	0.706	0.702	0.9	0.666	0.802	0.82	0.766	0.123749	0.12755	1	0.0661027	0.566067	0.90672	0.320732	120.1	84.7	84.3	108.1	80	96.3	98.4	91.9	2.55	5.92	3.83	3.71	8.9	9.29	5.26	4.48	1
High	Master Protein	Q18BX8	Putative flavodoxin protein OS=Clostridioides difficile (strain 630) OX=272563 GN=wrbA PE=4 SV=1	48.423	62	8	13	8	191	21.2	5.36	199	8	0																															1
High	Master Protein	Q181C6	ABC-type transport system, iron-family ATP-binding protein OS=Clostridioides difficile (strain 630) OX=272563 GN=CD630_35270 PE=3 SV=1	48.409	29	10	12	10	331	37.3	7.64	126	10	0	0.638	0.581	0.999	0.611	0.788	0.671	0.734	0.358073	0.183448	1	0.234842	1	0.666913	1	112.4	71.7	65.3	112.3	68.7	88.6	75.5	82.6	1.51	7.29	6.93	23.69	2.4	9.53	3.07	4.1	1
High	Master Protein	Q188Y2	Putative CheY-like chemosensory protein OS=Clostridioides difficile (strain 630) OX=272563 GN=CD630_05370 PE=4 SV=1	48.368	42	11	16	11	319	36.3	7.33	179	11	0	0.798	0.717	0.962	1.018	0.862	0.895	0.781	1	1	1	1	1	1	1	27.5	21.9	19.7	26.5	28	23.7	24.6	21.5	2.15	2.07	5.71	18.21	19.69	10.35	1.45	3.9	1
High	Master Protein	Q180P7	Putative hydrolase, NUDIX family OS=Clostridioides difficile (strain 630) OX=272563 GN=CD630_33980 PE=3 SV=1	48.252	52	8	14	8	141	16.4	5.97	242	8	0	1.004	0.971	0.777	1.034	0.931	1.16	1.049	1	1	0.430289	1	1	1	1	140.9	141.5	136.8	109.4	145.6	131.1	163.5	147.7	5.31	8.71	11.79	4	15.71	0.04	3.89	3.68	1
High	Master Protein	Q185N3	Uncharacterized protein OS=Clostridioides difficile (strain 630) OX=272563 GN=CD630_23600 PE=4 SV=1	48.211	73	9	14	9	161	18.4	7.3	120	9	0																															1
High	Master Protein	Q180Y7	50S ribosomal protein L31 OS=Clostridioides difficile (strain 630) OX=272563 GN=rpmE PE=3 SV=1	48.182	58	6	13	6	66	7.6	8.97	122	6	0	0.855	0.913	0.553	0.802	0.679	0.832	1.004	1	1	0.249817	1	1	1	1	234.6	200.7	214.3	129.8	188.2	159.2	195.3	235.5	4.74	1.13	1.35	19.34	8.86	21.52	20.78	24.81	1
High	Master Protein	Q180L7	Putative recombinase Tn916-like, CTn7-Orf1 OS=Clostridioides difficile (strain 630) OX=272563 GN=CD630_33700 PE=1 SV=1	48.134	22	12	14	12	586	67.3	7.5	105	12	0	1.235	1.167	1.175	0.993	1.302	1.128	1.126	1	1	1	1	1	1	1	22.7	28	26.5	26.6	22.5	29.5	25.6	25.5	21.36	2.61	7.91	2.03	5.55	4.42	12.68	11.33	1
High	Master Protein	Q185H8	Putative pilin protein OS=Clostridioides difficile (strain 630) OX=272563 GN=CD630_23050 PE=4 SV=1	48.004	40	7	17	7	164	17.9	7.23	253	7	0	1.545	1.516	1.47	0.932	1.433	1.49	1.89	0.665585	0.760005	0.346043	1	0.827335	0.846732	0.152692	92.1	142.3	139.7	135.4	85.9	132.1	137.3	174.2	22.12	4.55	1.77	3.55	6.26	12.16	13.53	12.12	1
High	Master Protein	Q18BT3	Putative oxidoreductase, Fe-S subunit OS=Clostridioides difficile (strain 630) OX=272563 GN=CD630_14140 PE=4 SV=1	47.976	37	12	15	12	311	35.7	6.73	99	12	0																															1
High	Master Protein	Q183T1	Uncharacterized protein OS=Clostridioides difficile (strain 630) OX=272563 GN=CD630_28480 PE=4 SV=1	47.937	45	11	12	11	273	29.7	5.34	141	11	0																															1
High	Master Protein	Q183Z2	Putative phage protein OS=Clostridioides difficile (strain 630) OX=272563 GN=CD630_09580 PE=4 SV=1	47.907	61	12	15	12	189	21	8.24	192	12	0	0.702	0.753	0.727	0.665	0.718	0.747	0.816	1	1	0.983212	1	1	1	1	59.8	41.9	45	43.4	39.7	42.9	44.7	48.8	14.38	9.86	5	16.54	3.23	20.5	26.35	15.39	1
High	Master Protein	Q182W2	UPF0237 protein CD630_26270 OS=Clostridioides difficile (strain 630) OX=272563 GN=CD630_26270 PE=3 SV=1	47.716	69	8	21	8	89	10.2	5.48	335	8	0	1.154	1.1	0.798	1.195	0.84	1.043	0.854	1	1	0.787557	1	1	1	1	542.7	626.3	596.9	432.8	648.6	455.8	566	463.3	13.74	4.64	3.23	8.16	19.19	1.82	8.68	2.98	1
High	Master Protein	Q18AT1	Transcriptional regulator, LysR family OS=Clostridioides difficile (strain 630) OX=272563 GN=CD630_10790 PE=3 SV=1	47.646	29	10	16	10	301	34.5	6.7	166	10	0	0.958	0.949	1.065	0.94	1.037	0.816	0.944	1	1	1	1	1	1	1	218.1	208.9	206.9	232.3	205	226.2	177.8	205.8	7.46	3.57	11.58	14.17	18.56	3.21	1.09	1.04	1
High	Master Protein	Q181F9	Putative peptidase OS=Clostridioides difficile (strain 630) OX=272563 GN=CD630_35570 PE=4 SV=1	47.638	37	10	11	10	322	33.8	5.76	179	10	0																															1
High	Master Protein	Q18B26	Rna-binding protein, yhby family OS=Clostridioides difficile (strain 630) OX=272563 GN=CD630_11650 PE=4 SV=1	47.615	71	8	10	8	122	13.7	9.99	183	8	0	1.053	0.989	0.745	0.944	0.952	1.15	1.068	1	1	0.0743556	1	1	1	1	251.4	264.8	248.6	187.4	237.3	239.5	289.1	268.6	3.93	0.05	1.13	3.67	4.3	4.55	5.24	11.06	1
High	Master Protein	Q18AJ5	Putative thioesterase OS=Clostridioides difficile (strain 630) OX=272563 GN=CD630_09930 PE=4 SV=1	47.55	58	7	9	7	171	19.1	5.27	168	7	0	0.978	1.108	0.752	1.135	0.843	1.07	1.085	1	1	0.839937	1	1	1	1	32.3	31.6	35.8	24.3	36.7	27.3	34.6	35.1	18.01	18.13	0.58	14.75	6.29	1.56	18.26	4.13	1
High	Master Protein	Q186J7	Uncharacterized protein OS=Clostridioides difficile (strain 630) OX=272563 GN=CD630_16400 PE=4 SV=1	47.473	34	11	14	10	358	41.1	5.53	124	11	0	1.138	1.094	0.878	1.195	1.176	1.291	1.14	1	1	1	1	1	1	1	12.9	14.7	14.1	11.3	15.4	15.2	16.6	14.7	25.1	19.29	4.77	10.55	11.12	9.52	11.78	31.78	1
High	Master Protein	Q182J8	PTS system, glucose-like IIBC component OS=Clostridioides difficile (strain 630) OX=272563 GN=CD630_25100 PE=4 SV=1	47.419	12	6	13	6	516	56.4	8.16	212	6	0																															1
High	Master Protein	Q17ZW4	Putative methyltransferase OS=Clostridioides difficile (strain 630) OX=272563 GN=CD630_32200 PE=4 SV=1	47.349	28	5	8	5	248	29.1	4.31	142	5	0																															1
High	Master Protein	Q18C12	Two-component sensor histidine kinase,sporulation-associated spo0A OS=Clostridioides difficile (strain 630) OX=272563 GN=CD630_14920 PE=4 SV=1	47.274	16	15	15	15	915	106.8	7.36	83	15	0	0.87	1.033	1.01	1.362	1.047	0.806	0.797	1	1	1	0.684126	1	1	1	32.8	28.5	33.9	33.1	44.6	34.3	26.4	26.1	0.14	1.34	2.86	2.07	17.58	8.91	4.21	13.57	1
High	Master Protein	Q186P7	Two-component sensor histidine kinase OS=Clostridioides difficile (strain 630) OX=272563 GN=CD630_16890 PE=4 SV=1	47.021	34	13	14	13	410	47.6	5.36	136	13	0	1.179	1.002	1.161	1.122	1.451	1.167	1.106	1	1	1	1	0.314343	1	1	28.4	33.5	28.5	33	31.9	41.3	33.2	31.4	6.8	2.38	7.95	5.63	7.63	10.8	11.13	9.49	1
High	Master Protein	Q189B0	Uncharacterized protein, DegV family OS=Clostridioides difficile (strain 630) OX=272563 GN=CD630_05670 PE=4 SV=1	47.001	37	9	14	9	282	31.5	5.29	124	9	0																															1
High	Master Protein	Q185K6	PTS system, mannitol-specific, EIIA component OS=Clostridioides difficile (strain 630) OX=272563 GN=mtlF PE=4 SV=1	46.96	64	8	11	8	140	15.4	4.68	282	8	0																															1
High	Master Protein	Q181H4	Uncharacterized protein OS=Clostridioides difficile (strain 630) OX=272563 GN=CD630_35720 PE=4 SV=1	46.9	43	7	7	7	236	27.7	5.2	200	7	0	1.279	0.965	1.242	1.031	1.439	1.269	0.953	1	1	1	1	1	1	1	10.1	12.9	9.7	12.5	10.4	14.5	12.8	9.6	3.33	17.34	29.35	31.91	4.27	16.47	9.09	27.19	1
High	Master Protein	Q188W8	Two-component response regulator OS=Clostridioides difficile (strain 630) OX=272563 GN=CD630_05210 PE=4 SV=1	46.773	41	7	9	7	234	26.6	5.55	144	7	0																															1
High	Master Protein	Q184I1	ABC-type transport system, sulfonate-family extracellular solute-binding protein OS=Clostridioides difficile (strain 630) OX=272563 GN=ssuA2 PE=4 SV=1	46.649	22	6	12	6	319	34.6	5.29	134	6	0	1.116	1.136	1.408	0.72	1.241	0.831	1.006	1	1	1	1	1	1	1	15.8	17.6	18	22.3	11.4	19.6	13.1	15.9	6.47	19.44	34.24	6.68	14.31	1.02	24	23.55	1
High	Master Protein	Q180S6	Cobalt-precorrin-6Y C(15)-methyltransferase OS=Clostridioides difficile (strain 630) OX=272563 GN=cbiT PE=4 SV=1	46.569	46	7	12	7	191	21.2	8.31	145	7	0																															1
High	Master Protein	Q18BG5	Putative MazG-like pyrophosphohydrolase OS=Clostridioides difficile (strain 630) OX=272563 GN=CD630_13020 PE=4 SV=1	46.507	61	5	7	5	106	12.3	5.17	194	5	0	0.922	1.003	0.967	0.761	0.879	1.101	0.823	1	1	1	1	1	1	1	21.7	20	21.8	21	16.5	19.1	23.9	17.9	18.75	7.29	15.71	30.86	15.05	22.39	8.61	11.29	1
High	Master Protein	Q181Z3	Putative multidrug efflux pump OS=Clostridioides difficile (strain 630) OX=272563 GN=CD630_24080 PE=4 SV=2	46.468	31	11	14	11	436	50	5.26	58	11	0																															1
High	Master Protein	Q184E2	Transcriptional regulator, HTH-type OS=Clostridioides difficile (strain 630) OX=272563 GN=CD630_29500 PE=4 SV=1	46.463	40	7	10	7	151	17.5	5.26	203	7	0	0.734	1.042	0.794	0.882	0.897	0.828	1.048	1	1	1	1	1	1	1	28.1	20.6	29.3	22.3	24.7	25.2	23.2	29.4	13.09	21.15	21.14	26.69	14.23	3.4	22.56	7.14	1
High	Master Protein	Q182U7	Putative amino acid permease OS=Clostridioides difficile (strain 630) OX=272563 GN=CD630_26120 PE=4 SV=1	46.433	17	8	15	8	467	50.6	9.13	168	8	0	1.087	1.088	1.217	1.168	1.199	1.258	1.066	1	1	0.258927	1	0.697264	0.531365	1	93	101.1	101.2	113.3	108.6	111.5	117.1	99.2	4.99	2.95	3.47	6.17	7.76	4.2	0.64	8.24	1
High	Master Protein	Q189W6	Putative oxidoreductase subunit OS=Clostridioides difficile (strain 630) OX=272563 GN=CD630_07690 PE=3 SV=1	46.413	19	12	13	12	714	81.6	7.93	88	12	0																															1
High	Master Protein	Q188P1	Putative hydrolase, NUDIX family OS=Clostridioides difficile (strain 630) OX=272563 GN=CD630_04520 PE=4 SV=1	46.332	51	10	15	10	204	23.5	4.81	181	10	0																															1
High	Master Protein	Q181B5	Putative septation protein SpoVG OS=Clostridioides difficile (strain 630) OX=272563 GN=spoVG PE=3 SV=1	46.212	88	9	40	9	92	10.5	6.15	217	9	0	1.039	1.121	0.961	1.457	0.829	0.618	0.643	1	1	1	0.594453	1	0.393807	0.348233	86.6	89.9	97.1	83.2	126.1	71.8	53.5	55.7	13.59	6.73	3.73	1.55	21.7	7.27	3.98	5.59	1
High	Master Protein	Q189A6	Glutaminase OS=Clostridioides difficile (strain 630) OX=272563 GN=glsA PE=3 SV=1	46.211	28	9	15	9	309	33.9	5.34	183	9	0																															1
High	Master Protein	Q183M0	Putative glycosyl transferase OS=Clostridioides difficile (strain 630) OX=272563 GN=CD630_27830 PE=4 SV=1	46.156	43	11	15	11	228	26	9.09	179	11	0	0.787	0.778	0.928	0.678	0.945	0.831	0.724	1	1	1	0.354078	1	1	0.660506	88.3	69.5	68.8	81.9	59.9	83.4	73.4	63.9	12.34	8.7	1.73	8.11	10.26	4	8.42	11.6	1
High	Master Protein	Q18C91	Putative spore protein OS=Clostridioides difficile (strain 630) OX=272563 GN=CD630_00070 PE=4 SV=1	46.05	59	9	19	9	98	11.2	4.93	259	9	0	1.036	0.938	1.092	1.07	1.124	0.926	0.914	1	1	1	1	1	1	1	40.4	41.9	37.9	44.1	43.2	45.4	37.4	37	16.07	1.63	2.63	8.48	0.77	14.68	5.47	38.7	1
High	Master Protein	Q189C9	Uncharacterized protein OS=Clostridioides difficile (strain 630) OX=272563 GN=CD630_05870 PE=4 SV=1	46.034	52	4	13	4	91	10.1	6.51	197	4	0	2.13	2.176	1.582	4.938	0.92	0.781	0.86	0.0548674	0.0452148	0.148323	0.00158775	1	1	1	242.3	516.1	527.3	383.4	1196.3	222.9	189.3	208.3	20.07	0.95	1.39	9.47	7.28	2.82	15.37	5.66	1
High	Master Protein	Q18CX0	Putative lytic transglycosylase OS=Clostridioides difficile (strain 630) OX=272563 GN=CD630_02260 PE=4 SV=1	46.013	47	9	9	9	222	24.5	7.09	159	9	0	0.605	0.509	1.388	0.424	0.991	0.738	0.726	1	0.79425	1	0.335894	1	1	1	55.1	33.3	28	76.4	23.4	54.5	40.6	40	39.45	13.33	18.77	2.39	25.18	2.42	5.65	4.9	1
High	Master Protein	Q186A6	3-dehydroquinate dehydratase OS=Clostridioides difficile (strain 630) OX=272563 GN=aroD PE=1 SV=2	45.885	36	9	12	9	255	28.9	6.57	100	9	0																															1
High	Master Protein	Q18BQ8	Putative allophanate hydrolase subunit 1 OS=Clostridioides difficile (strain 630) OX=272563 GN=CD630_13860 PE=4 SV=1	45.787	53	9	14	9	231	26.1	4.86	185	9	0	0.853	0.932	0.708	0.672	0.741	0.549	0.588	1	1	0.99767	1	1	0.850457	1	41.9	35.7	39	29.7	28.1	31.1	23	24.6	19.59	1.51	1.75	8.51	27.53	0.8	24.32	23.61	1
High	Master Protein	Q186F1	Methionine aminopeptidase OS=Clostridioides difficile (strain 630) OX=272563 GN=map2 PE=3 SV=1	45.708	45	11	12	11	289	32.2	5.41	75	11	0	1.243	1.131	0.899	1.055	1.093	0.808	0.782	1	1	1	1	1	1	1	63.2	78.6	71.5	56.8	66.7	69.1	51.1	49.4	13.98	12.08	6.46	15	29.35	10.81	2.72	19.84	1
High	Master Protein	Q18AZ3	Putative heavy-metal transport/detoxification protein OS=Clostridioides difficile (strain 630) OX=272563 GN=CD630_11320 PE=4 SV=1	45.693	64	5	22	5	70	7.7	4.74	191	5	0	0.915	0.867	0.618	1.18	0.942	1.077	1.111	1	1	0.283097	1	1	1	1	44.6	40.8	38.7	27.6	52.6	42	48	49.5	6.38	18.2	10.86	2.55	9.16	24.39	16.12	1.43	1
High	Master Protein	Q18B82	Putative hydrolase, NUDIX family OS=Clostridioides difficile (strain 630) OX=272563 GN=nudF PE=3 SV=1	45.607	44	8	13	8	178	20	4.88	157	8	0	0.836	0.88	1.049	0.987	1.04	1.064	0.936	0.112664	0.395052	1	1	1	1	1	309.6	259	272.5	324.9	305.5	321.9	329.4	289.7	2.51	2.84	2.75	1.09	0.19	4.88	3.16	3.28	1
High	Master Protein	Q185V4	Transcriptional regulator, HTH-type OS=Clostridioides difficile (strain 630) OX=272563 GN=CD630_21650 PE=4 SV=1	45.466	37	13	15	13	376	44	9.2	98	13	0	1.006	1.1	1.003	1.03	1.039	1.317	1.112	1	1	1	1	1	1	1	70.6	71	77.6	70.8	72.7	73.3	92.9	78.5	20.6	2.1	1.55	3.16	1.19	4.85	5.39	16.16	1
High	Master Protein	Q189N7	Putative metallo-hydrolase/oxidoreductase OS=Clostridioides difficile (strain 630) OX=272563 GN=CD630_06920 PE=4 SV=1	45.268	34	8	11	8	273	31.3	5.19	124	8	0																															1
High	Master Protein	Q18CC2	Acetoin dehydrogenase E2 component (Dihydrolipoamide acetyltransferase) OS=Clostridioides difficile (strain 630) OX=272563 GN=acoC PE=4 SV=1	45.134	28	8	9	8	348	38.2	9.04	161	8	0	0.873	0.999	1.123	0.732	0.886	0.721	0.625	1	1	1	1	1	1	0.301839	69.3	60.6	69.3	77.9	50.8	61.4	50	43.3	8.96	15.58	2.35	2.33	16.11	0.6	3.24	15.46	1
High	Master Protein	Q186Q1	Uncharacterized protein OS=Clostridioides difficile (strain 630) OX=272563 GN=CD630_16940 PE=4 SV=1	45.131	56	8	13	8	151	17.6	5.22	172	8	0																															1
High	Master Protein	Q186Z0	Putative arsenate reductase OS=Clostridioides difficile (strain 630) OX=272563 GN=CD630_17770 PE=3 SV=1	45.13	48	8	14	8	120	13.9	8.48	104	8	0	0.875	0.793	1.079	0.884	0.965	0.937	0.961	1	1	1	1	1	1	1	36.3	31.8	28.8	39.2	32.1	35.1	34	34.9	2.28	19	3.21	3.51	12.57	7.66	11.37	13.95	1
High	Master Protein	Q18A03	Putative flavodoxin/nitric oxide synthase OS=Clostridioides difficile (strain 630) OX=272563 GN=CD630_08100 PE=4 SV=1	45.102	47	9	14	9	162	17.7	6.93	184	9	0	1.252	1.075	0.711	0.942	0.752	0.878	0.966	1	1	0.839937	1	1	1	1	84.3	105.6	90.6	59.9	79.4	63.4	74	81.5	1.76	1.68	6.43	20.33	9.81	19.9	7.88	28.06	1
High	Master Protein	Q184F0	V-type ATP synthase subunit E OS=Clostridioides difficile (strain 630) OX=272563 GN=atpE PE=3 SV=1	45.071	37	8	12	8	187	21.1	4.93	157	8	0																															1
High	Master Protein	Q18A98	Putative phage DNA-binding protein OS=Clostridioides difficile (strain 630) OX=272563 GN=CD630_09060 PE=4 SV=1	44.953	23	10	13	10	482	56.6	7.14	126	10	0	0.88	0.851	1.212	0.996	1.178	1.138	0.963	1	1	0.691094	1	1	1	1	29	25.5	24.7	35.1	28.9	34.2	33	27.9	10.12	12.52	7.91	6.93	6.32	3.54	2.43	6.5	1
High	Master Protein	Q18CP6	Putative enzyme, glyoxalase family OS=Clostridioides difficile (strain 630) OX=272563 GN=CD630_01590 PE=1 SV=1	44.711	46	8	9	8	155	18.1	4.68	130	8	0																															1
High	Master Protein	Q180V5	5-formyltetrahydrofolate cyclo-ligase OS=Clostridioides difficile (strain 630) OX=272563 GN=CD630_34560 PE=3 SV=1	44.631	62	10	11	10	189	21.6	8.51	130	10	0	1.15	1.036	1.472	1.111	1.005	0.764	0.812	1	1	0.146306	1	1	1	1	33.4	38.5	34.6	49.2	37.1	33.6	25.5	27.1	3.45	7.65	2.11	18.34	3.39	10.05	7.13	2.16	1
High	Master Protein	Q180S1	Cobalt-precorrin-6A reductase OS=Clostridioides difficile (strain 630) OX=272563 GN=cbiJ PE=4 SV=1	44.592	45	10	13	10	250	28.1	5.29	107	10	0																															1
High	Master Protein	Q185Q1	Two-component response regulator OS=Clostridioides difficile (strain 630) OX=272563 GN=CD630_21140 PE=4 SV=1	44.59	32	7	14	7	222	25.3	4.94	269	7	0	1.038	1.01	1.326	1.014	1.058	0.86	0.921	1	1	0.211609	1	1	1	1	71.8	74.5	72.5	95.2	72.7	75.9	61.7	66.1	7.25	5.6	0.54	9.03	2.39	2.11	14.71	2.4	1
High	Master Protein	Q18AD5	Putative phage protein OS=Clostridioides difficile (strain 630) OX=272563 GN=CD630_09400 PE=4 SV=1	44.558	44	10	14	10	192	22	8.91	160	10	0																															1
High	Master Protein Candidate	Q184B5	Putative phage protein OS=Clostridioides difficile (strain 630) OX=272563 GN=CD630_29260 PE=4 SV=1	44.558	42	10	14	10	203	23.2	8.91	160	10	0																															1
[truncated: 1,042 more rows]

## Sheet: TMT16plex peptidegroups list
Confidence	Sequence	Modifications	# Protein Groups	# Proteins	# PSMs	Master Protein Accessions	# Missed Cleavages	Theo. MH+ [Da]	Abundance Ratio: (2_cd0241 KO) / (1_WT)	Abundance Ratio: (3_cd0242 KO) / (1_WT)	Abundance Ratio: (4_cd0243 KO) / (1_WT)	Abundance Ratio: (5_cd0244 KO) / (1_WT)	Abundance Ratio: (6_cd0241 KO complemented) / (1_WT)	Abundance Ratio: (7_cd0242 KO complemented) / (1_WT)	Abundance Ratio: (8_cd0244 KO complemented) / (1_WT)	Abundance Ratio Adj. P-Value: (2_cd0241 KO) / (1_WT)	Abundance Ratio Adj. P-Value: (3_cd0242 KO) / (1_WT)	Abundance Ratio Adj. P-Value: (4_cd0243 KO) / (1_WT)	Abundance Ratio Adj. P-Value: (5_cd0244 KO) / (1_WT)	Abundance Ratio Adj. P-Value: (6_cd0241 KO complemented) / (1_WT)	Abundance Ratio Adj. P-Value: (7_cd0242 KO complemented) / (1_WT)	Abundance Ratio Adj. P-Value: (8_cd0244 KO complemented) / (1_WT)	Abundances (Grouped): 1_WT	Abundances (Grouped): 2_cd0241 KO	Abundances (Grouped): 3_cd0242 KO	Abundances (Grouped): 4_cd0243 KO	Abundances (Grouped): 5_cd0244 KO	Abundances (Grouped): 6_cd0241 KO complemented	Abundances (Grouped): 7_cd0242 KO complemented	Abundances (Grouped): 8_cd0244 KO complemented	Abundances (Grouped) CV [%]: 1_WT	Abundances (Grouped) CV [%]: 2_cd0241 KO	Abundances (Grouped) CV [%]: 3_cd0242 KO	Abundances (Grouped) CV [%]: 4_cd0243 KO	Abundances (Grouped) CV [%]: 5_cd0244 KO	Abundances (Grouped) CV [%]: 6_cd0241 KO complemented	Abundances (Grouped) CV [%]: 7_cd0242 KO complemented	Abundances (Grouped) CV [%]: 8_cd0244 KO complemented	Quan Info	Confidence (by Search Engine): Mascot	Percolator q-Value (by Search Engine): Mascot	Percolator PEP (by Search Engine): Mascot	Ions Score (by Search Engine): Mascot	Channel Occupancy [%]
[truncated: 31,712 more rows]

[truncated: 2 more sheets: TMT15plex protein list, TMT15plex peptidegroups list]
